# Supplementary material for: Comprehensive Bioinformatic Assessments of the Variability of Neisseria gonorrhoeae Vaccine Candidates
Source: mSphere. 2021 Feb 3;6(1):e00977-20. doi: 10.1128/mSphere.00977-20 (PMC7860988; doi:10.1128/mSphere.00977-20)
Supplement: DATA SET S1 [file mSphere.00977-20-sd001.xlsx]

## Sheet: ACP
Name	Type	Minimum	Maximum	Length	# Intervals	Amino Acid Change	CDS Position	Change	Codon Change	Coverage	Polymorphism Type	Protein Effect	Variant Frequency
T	Polymorphism	366	366	1	1		366	C -> T	TCC -> TCT	21	SNP (transition)	None	0.095
C	Polymorphism	318	318	1	1		318	T -> C	CCT -> CCC	21	SNP (transition)	None	0.095
T	Polymorphism	306	306	1	1		306	C -> T	TAC -> TAT	21	SNP (transition)	None	0.048
T	Polymorphism	303	303	1	1		303	C -> T	TCC -> TCT	21	SNP (transition)	None	0.048
TG	Polymorphism	294	295	2	1	DS -> DG	294	CA -> TG	GAC,AGC -> GAT,GGC	21	Substitution	Substitution	0.095
TGGT	Polymorphism	294	297	3	2	DS -> DG	294	CAGC -> TGGT	GAC,AGC -> GAT,GGT	21	Substitution	Substitution	0.048
C	Polymorphism	291	291	1	1	M -> I	291	G -> C	ATG -> ATC	21	SNP (transversion)	Substitution	0.048
TG	Polymorphism	287	288	2	1	A -> V	287	CA -> TG	GCA -> GTG	21	Substitution	Substitution	0.143
GGT	Polymorphism	277	279	2	2	S -> G	277	AGC -> GGT	AGC -> GGT	21	Substitution	Substitution	0.143
TT	Polymorphism	273	274	2	1		273	GC -> TT	GTG,CTG -> GTT,TTG	21	Substitution	None	0.143
A	Polymorphism	265	265	1	1	G -> S	265	G -> A	GGT -> AGT	21	SNP (transition)	Substitution	0.048
A	Polymorphism	246	246	1	1		246	G -> A	ACG -> ACA	21	SNP (transition)	None	0.19
A	Polymorphism	243	243	1	1	D -> E	243	C -> A	GAC -> GAA	21	SNP (transversion)	Substitution	0.19
G	Polymorphism	238	238	1	1	M -> V	238	A -> G	ATG -> GTG	21	SNP (transition)	Substitution	0.19
C	Polymorphism	225	225	1	1		225	T -> C	GAT -> GAC	21	SNP (transition)	None	0.143
TG	Polymorphism	213	214	2	1	PI -> PV	213	CA -> TG	CCC,ATC -> CCT,GTC	21	Substitution	Substitution	0.19
A	Polymorphism	210	210	1	1	M -> I	210	G -> A	ATG -> ATA	21	SNP (transition)	Substitution	0.048
C	Polymorphism	209	209	1	1	M -> T	209	T -> C	ATG -> ACG	21	SNP (transition)	Substitution	0.048
C	Polymorphism	201	201	1	1		201	T -> C	CGT -> CGC	21	SNP (transition)	None	0.143
T	Polymorphism	180	180	1	1		180	C -> T	TCC -> TCT	21	SNP (transition)	None	0.095
T	Polymorphism	177	177	1	1		177	C -> T	GCC -> GCT	21	SNP (transition)	None	0.333
T	Polymorphism	162	162	1	1		162	C -> T	GGC -> GGT	21	SNP (transition)	None	0.81
C	Polymorphism	150	150	1	1		150	T -> C	TTT -> TTC	21	SNP (transition)	None	0.905
C	Polymorphism	139	139	1	1	T -> P	139	A -> C	ACC -> CCC	21	SNP (transversion)	Substitution	0.048
A	Polymorphism	85	85	1	1	V -> I	85	G -> A	GTT -> ATT	21	SNP (transition)	Substitution	0.048
G	Polymorphism	73	73	1	1	N -> D	73	A -> G	AAC -> GAC	21	SNP (transition)	Substitution	0.714
A	Polymorphism	68	68	1	1	G -> D	68	G -> A	GGC -> GAC	21	SNP (transition)	Substitution	0.048
T	Polymorphism	65	65	1	1	A -> V	65	C -> T	GCC -> GTC	21	SNP (transition)	Substitution	0.143
C	Polymorphism	63	63	1	1		63	T -> C	GCT -> GCC	21	SNP (transition)	None	0.714
C	Polymorphism	60	60	1	1		60	T -> C	GCT -> GCC	21	SNP (transition)	None	0.143
C	Polymorphism	57	60	4	1	AA -> A	57	TGCT -> C	GCT,GCT -> GCC	21	Deletion	Deletion	0.524
TC	Polymorphism	56	60	5	1	AA -> V	56	CTGCT -> TC	GCT,GCT -> GTC	21	Deletion	Deletion	0.048
T	Polymorphism	39	39	1	1		39	C -> T	ATC -> ATT	21	SNP (transition)	None	0.048
T	Polymorphism	18	18	1	1		18	C -> T	ACC -> ACT	21	SNP (transition)	None	0.571

## Sheet: AniA
Name	Minimum	Maximum	Length	# Intervals	Amino Acid Change	CDS Position	Change	Codon Change	Coverage	Polymorphism Type	Protein Effect	Variant Frequency
CCTCT	1156	1155	0	1		1156	+CCTCT		93	Insertion	Frame Shift	0.011
CCCGGCAGCCTCT	1156	1155	0	1		1156	+CCCGGCAGCCTCT		93 -> 100	Insertion	Frame Shift	1.0% -> 1.1%
TTCTGCCCCGGCAGCCTCT	1156	1155	0	1		1156	+TTCTGCCCCGGCAGCCTCT		93 -> 100	Insertion	Frame Shift	32.0% -> 34.4%
GCCTCTGCA	1156	1155	0	1	-> ASA	1156	+GCCTCTGCA	-> GCC,TCT,GCA	100	Insertion	Insertion	0.01
AAAAGCGTTTATTAA	1156	1155	0	1		1156	+AAAAGCGTTTATTAA		95 -> 100	Insertion	Truncation	2.0% -> 2.1%
GCCTCT	1156	1155	0	1	-> AS	1156	+GCCTCT	-> GCC,TCT	93 -> 100	Insertion	Insertion	18.0% -> 19.4%
GCTTCTGCCCCGGCAGCCTCT	1156	1155	0	1	-> ASAPAAS	1156	+GCTTCTGCCCCGGCAGCCTCT	-> GCT,TCT,GCC,CCG,GCA,GCC,TCT	93 -> 100	Insertion	Insertion	4.0% -> 4.3%
GAAAAAAGCGTTTATTAA	1156	1155	0	1		1156	+GAAAAAAGCGTTTATTAA		100	Insertion	Truncation	0.04
GCAAAAAGCGATTACTAA	1156	1155	0	1		1156	+GCAAAAAGCGATTACTAA		100	Insertion	Truncation	0.01
GCACCGGCTGCTTCTGCCCCGGCAGCCTCT	1156	1155	0	1	-> APAASAPAAS	1156	+GCACCGGCTGCTTCTGCCCCGGCAGCCTCT	-> GCA,CCG,GCT,GCT,TCT,GCC,CCG,GCA,GCC,TCT	93 -> 100	Insertion	Insertion	1.0% -> 1.1%
GCATCCG	1156	1162	7	1		1156	GCATCCG -> GCATCCG	GCA,TCC,GAA -> GCA,TCC,GAA	93 -> 100	Substitution	None	8.0% -> 8.6%
C	1155	1155	1	1		1155	T -> C	TCT -> TCC	100	SNP (transition)	None	0.05
	1155	1155	1	1		1155	-T		100	Deletion	Frame Shift	0.04
C	1153	1153	1	1	S -> P	1153	T -> C	TCT -> CCT	100	SNP (transition)	Substitution	0.01
	1153	1155	3	1	S ->	1153	-TCT	TCT ->	100	Deletion	Deletion	0.59
A	1152	1152	1	1		1152	C -> A	GCC -> GCA	100	SNP (transversion)	None	0.03
T	1152	1152	1	1		1152	C -> T	GCC -> GCT	100	SNP (transition)	None	0.02
AA	1151	1152	2	1	A -> E	1151	CC -> AA	GCC -> GAA	100	Substitution	Substitution	0.01
	1150	1152	3	1	A ->	1150	-GCC	GCC ->	100	Deletion	Deletion	0.59
T	1149	1149	1	1		1149	A -> T	GCA -> GCT	100	SNP (transversion)	None	0.05
A	1148	1148	1	1	A -> E	1148	C -> A	GCA -> GAA	100	SNP (transversion)	Substitution	0.02
A	1147	1147	1	1	A -> T	1147	G -> A	GCA -> ACA	100	SNP (transition)	Substitution	0.01
TCT	1147	1149	2	2	A -> S	1147	GCA -> TCT	GCA -> TCT	100	Substitution	Substitution	0.05
	1147	1149	3	1	A ->	1147	-GCA	GCA ->	100	Deletion	Deletion	0.34
T	1146	1146	1	1		1146	G -> T	CCG -> CCT	100	SNP (transversion)	None	0.01
GCC	1144	1146	2	2	P -> A	1144	CCG -> GCC	CCG -> GCC	100	Substitution	Substitution	0.05
TCC	1144	1146	2	2	P -> S	1144	CCG -> TCC	CCG -> TCC	100	Substitution	Substitution	0.02
	1144	1146	3	1	P ->	1144	-CCG	CCG ->	100	Deletion	Deletion	0.34
A	1143	1143	1	1		1143	C -> A	GCC -> GCA	100	SNP (transversion)	None	0.12
	1143	1143	1	1		1143	(C)4 -> (C)3		100	Deletion (tandem repeat)	Frame Shift	0.01
	1141	1143	3	1	A ->	1141	-GCC	GCC ->	100	Deletion	Deletion	0.32
C	1140	1140	1	1		1140	T -> C	TCT -> TCC	100	SNP (transition)	None	0.04
C	1138	1138	1	1	S -> P	1138	T -> C	TCT -> CCT	100	SNP (transition)	Substitution	0.02
CCG	1138	1140	2	2	S -> P	1138	TCT -> CCG	TCT -> CCG	100	Substitution	Substitution	0.04
	1138	1140	3	1	S ->	1138	-TCT	TCT ->	100	Deletion	Deletion	0.32
C	1137	1137	1	1		1137	T -> C	GCT -> GCC	100	SNP (transition)	None	0.04
	1137	1137	1	1		1137	-T		100	Deletion	Frame Shift	0.32
T	1132	1132	1	1	A -> S	1132	G -> T	GCT -> TCT	100	SNP (transversion)	Substitution	0.06
T	1131	1131	1	1		1131	G -> T	CCG -> CCT	100	SNP (transversion)	None	0.04
GCT	1129	1131	2	2	P -> A	1129	CCG -> GCT	CCG -> GCT	100	Substitution	Substitution	0.06
C	1128	1128	1	1		1128	A -> C	GCA -> GCC	100	SNP (transversion)	None	0.04
T	1125	1125	1	1		1125	C -> T	TCC -> TCT	100	SNP (transition)	None	0.04
C	1123	1123	1	1	S -> P	1123	T -> C	TCC -> CCC	100	SNP (transition)	Substitution	0.06
C	1122	1122	1	1		1122	T -> C	GCT -> GCC	100	SNP (transition)	None	0.01
TCC	1117	1119	2	2	A -> S	1117	GCT -> TCC	GCT -> TCC	100	Substitution	Substitution	0.06
G	1114	1114	1	1	P -> A	1114	C -> G	CCT -> GCT	100	SNP (transversion)	Substitution	0.06
T	1114	1114	1	1	P -> S	1114	C -> T	CCT -> TCT	100	SNP (transition)	Substitution	0.01
A	1113	1113	1	1		1113	C -> A	GCC -> GCA	100	SNP (transversion)	None	0.01
T	1113	1113	1	1		1113	C -> T	GCC -> GCT	100	SNP (transition)	None	0.04
A	1111	1111	1	1	A -> T	1111	G -> A	GCC -> ACC	100	SNP (transition)	Substitution	0.01
C	1110	1110	1	1		1110	T -> C	TCT -> TCC	100	SNP (transition)	None	0.01
C	1108	1108	1	1	S -> P	1108	T -> C	TCT -> CCT	100	SNP (transition)	Substitution	0.05
A	1104	1104	1	1		1104	G -> A	GCG -> GCA	100	SNP (transition)	None	0.04
T	1101	1101	1	1		1101	C -> T	GGC -> GGT	100	SNP (transition)	None	0.06
A	1097	1097	1	1	S -> N	1097	G -> A	AGC -> AAC	100	SNP (transition)	Substitution	0.06
T	1095	1095	1	1		1095	C -> T	GGC -> GGT	100	SNP (transition)	None	0.05
A	1078	1078	1	1	D -> N	1078	G -> A	GAT -> AAT	100	SNP (transition)	Substitution	0.01
GA	1065	1066	2	1	TQ -> TK	1065	TC -> GA	ACT,CAA -> ACG,AAA	100	Substitution	Substitution	0.12
T	1059	1059	1	1		1059	C -> T	ATC -> ATT	100	SNP (transition)	None	0.12
A	1045	1045	1	1	E -> K	1045	G -> A	GAA -> AAA	100	SNP (transition)	Substitution	0.04
A	1044	1044	1	1		1044	G -> A	GCG -> GCA	100	SNP (transition)	None	0.01
A	1039	1039	1	1	G -> S	1039	G -> A	GGT -> AGT	100	SNP (transition)	Substitution	0.01
A	1038	1038	1	1		1038	G -> A	GAG -> GAA	100	SNP (transition)	None	0.01
C	1023	1023	1	1		1023	G -> C	GGG -> GGC	100	SNP (transversion)	None	0.02
T	1023	1023	1	1		1023	G -> T	GGG -> GGT	100	SNP (transversion)	None	0.03
C	1018	1018	1	1		1018	T -> C	TTG -> CTG	100	SNP (transition)	None	0.03
A	1017	1017	1	1		1017	G -> A	GCG -> GCA	100	SNP (transition)	None	0.04
T	990	990	1	1		990	C -> T	TCC -> TCT	100	SNP (transition)	None	0.03
T	981	981	1	1		981	C -> T	GTC -> GTT	100	SNP (transition)	None	0.05
G	968	968	1	1	N -> S	968	A -> G	AAC -> AGC	100	SNP (transition)	Substitution	0.63
T	961	961	1	1	P -> S	961	C -> T	CCG -> TCG	100	SNP (transition)	Substitution	0.01
C	930	930	1	1		930	T -> C	GGT -> GGC	100	SNP (transition)	None	0.25
T	918	918	1	1		918	G -> T	GTG -> GTT	100	SNP (transversion)	None	0.15
T	909	909	1	1		909	C -> T	AGC -> AGT	100	SNP (transition)	None	0.01
G	885	885	1	1		885	A -> G	AAA -> AAG	100	SNP (transition)	None	0.01
A	878	878	1	1	G -> D	878	G -> A	GGC -> GAC	100	SNP (transition)	Substitution	0.03
A	874	874	1	1	E -> K	874	G -> A	GAA -> AAA	100	SNP (transition)	Substitution	0.01
G	873	873	1	1		873	T -> G	GTT -> GTG	100	SNP (transversion)	None	0.01
T	849	849	1	1		849	C -> T	GGC -> GGT	100	SNP (transition)	None	0.01
A	843	843	1	1		843	C -> A	GTC -> GTA	100	SNP (transversion)	None	0.01
C	842	842	1	1	V -> A	842	T -> C	GTC -> GCC	100	SNP (transition)	Substitution	0.02
A	841	841	1	1	V -> I	841	G -> A	GTC -> ATC	100	SNP (transition)	Substitution	0.01
T	838	838	1	1	H -> Y	838	C -> T	CAC -> TAC	100	SNP (transition)	Substitution	0.01
A	828	828	1	1		828	G -> A	GTG -> GTA	100	SNP (transition)	None	0.01
C	823	823	1	1		823	T -> C	TTG -> CTG	100	SNP (transition)	None	0.01
CTA	823	825	2	2		823	TTG -> CTA	TTG -> CTA	100	Substitution	None	0.01
T	819	819	1	1		819	G -> T	CCG -> CCT	100	SNP (transversion)	None	0.01
T	816	816	1	1		816	C -> T	GGC -> GGT	100	SNP (transition)	None	0.1
A	815	815	1	1	G -> D	815	G -> A	GGC -> GAC	100	SNP (transition)	Substitution	0.01
T	813	813	1	1		813	C -> T	GGC -> GGT	100	SNP (transition)	None	0.01
T	804	804	1	1		804	C -> T	GTC -> GTT	100	SNP (transition)	None	0.02
A	792	792	1	1		792	G -> A	GTG -> GTA	100	SNP (transition)	None	0.01
T	789	789	1	1		789	C -> T	ACC -> ACT	100	SNP (transition)	None	0.01
G	774	774	1	1		774	C -> G	GCC -> GCG	100	SNP (transversion)	None	0.12
G	765	765	1	1		765	C -> G	GCC -> GCG	100	SNP (transversion)	None	0.03
G	761	761	1	1	N -> S	761	A -> G	AAC -> AGC	100	SNP (transition)	Substitution	0.01
C	759	759	1	1		759	T -> C	GAT -> GAC	100	SNP (transition)	None	0.27
A	745	745	1	1	A -> T	745	G -> A	GCT -> ACT	100	SNP (transition)	Substitution	0.02
T	745	745	1	1	A -> S	745	G -> T	GCT -> TCT	100	SNP (transversion)	Substitution	0.15
G	744	744	1	1		744	C -> G	GGC -> GGG	100	SNP (transversion)	None	0.02
T	744	744	1	1		744	C -> T	GGC -> GGT	100	SNP (transition)	None	0.18
T	738	738	1	1		738	C -> T	CAC -> CAT	100	SNP (transition)	None	0.14
T	735	735	1	1		735	C -> T	GGC -> GGT	100	SNP (transition)	None	0.17
A	734	734	1	1	G -> D	734	G -> A	GGC -> GAC	100	SNP (transition)	Substitution	0.01
A	733	733	1	1	G -> S	733	G -> A	GGC -> AGC	100	SNP (transition)	Substitution	0.01
T	729	729	1	1		729	C -> T	TTC -> TTT	100	SNP (transition)	None	0.01
T	723	723	1	1		723	C -> T	GTC -> GTT	100	SNP (transition)	None	0.14
A	711	711	1	1		711	G -> A	CAG -> CAA	100	SNP (transition)	None	0.01
ATC	700	702	2	2	V -> I	700	GTT -> ATC	GTT -> ATC	100	Substitution	Substitution	0.01
T	672	672	1	1		672	C -> T	GGC -> GGT	100	SNP (transition)	None	0.02
G	623	623	1	1	Y -> C	623	A -> G	TAC -> TGC	100	SNP (transition)	Substitution	0.01
T	621	621	1	1		621	C -> T	TTC -> TTT	100	SNP (transition)	None	0.18
T	597	597	1	1		597	C -> T	GGC -> GGT	100	SNP (transition)	None	0.11
A	596	596	1	1	G -> D	596	G -> A	GGC -> GAC	100	SNP (transition)	Substitution	0.01
A	534	534	1	1		534	G -> A	GCG -> GCA	100	SNP (transition)	None	0.02
T	531	531	1	1		531	C -> T	GTC -> GTT	100	SNP (transition)	None	0.01
T	507	507	1	1		507	C -> T	GGC -> GGT	100	SNP (transition)	None	0.04
T	504	504	1	1		504	G -> T	CCG -> CCT	100	SNP (transversion)	None	0.01
T	471	471	1	1		471	C -> T	CGC -> CGT	100	SNP (transition)	None	0.04
T	468	468	1	1		468	C -> T	GGC -> GGT	100	SNP (transition)	None	0.01
T	462	462	1	1		462	C -> T	GCC -> GCT	100	SNP (transition)	None	0.04
A	460	460	1	1	A -> T	460	G -> A	GCC -> ACC	100	SNP (transition)	Substitution	0.01
A	450	450	1	1		450	G -> A	GCG -> GCA	100	SNP (transition)	None	0.05
A	448	448	1	1	A -> T	448	G -> A	GCG -> ACG	100	SNP (transition)	Substitution	0.01
T	447	447	1	1		447	C -> T	GCC -> GCT	100	SNP (transition)	None	0.01
G	444	444	1	1		444	A -> G	GCA -> GCG	100	SNP (transition)	None	0.04
C	441	441	1	1		441	T -> C	GGT -> GGC	100	SNP (transition)	None	0.04
C	437	437	1	1	G -> A	437	G -> C	GGC -> GCC	100	SNP (transversion)	Substitution	0.01
T	435	435	1	1		435	C -> T	GGC -> GGT	100	SNP (transition)	None	0.01
A	432	432	1	1		432	G -> A	CAG -> CAA	100	SNP (transition)	None	0.01
C	429	429	1	1		429	T -> C	GGT -> GGC	100	SNP (transition)	None	0.02
T	423	423	1	1		423	A -> T	GCA -> GCT	100	SNP (transversion)	None	0.03
A	420	420	1	1		420	C -> A	GCC -> GCA	100	SNP (transversion)	None	0.01
G	420	420	1	1		420	C -> G	GCC -> GCG	100	SNP (transversion)	None	0.02
T	417	417	1	1		417	C -> T	CAC -> CAT	100	SNP (transition)	None	0.01
T	408	408	1	1		408	C -> T	GTC -> GTT	100	SNP (transition)	None	0.01
T	402	402	1	1		402	C -> T	CAC -> CAT	100	SNP (transition)	None	0.03
C	399	399	1	1		399	G -> C	CCG -> CCC	100	SNP (transversion)	None	0.03
G	384	384	1	1		384	T -> G	CCT -> CCG	100	SNP (transversion)	None	0.01
C	381	381	1	1		381	T -> C	AAT -> AAC	100	SNP (transition)	None	0.01
T	375	375	1	1		375	C -> T	TCC -> TCT	100	SNP (transition)	None	0.02
T	372	372	1	1		372	C -> T	TTC -> TTT	100	SNP (transition)	None	0.01
A	366	366	1	1		366	C -> A	GTC -> GTA	100	SNP (transversion)	None	0.02
G	366	366	1	1		366	C -> G	GTC -> GTG	100	SNP (transversion)	None	0.02
A	360	360	1	1		360	T -> A	GTT -> GTA	100	SNP (transversion)	None	0.02
C	357	357	1	1		357	G -> C	ACG -> ACC	100	SNP (transversion)	None	0.02
T	351	351	1	1		351	C -> T	GGC -> GGT	100	SNP (transition)	None	0.01
A	350	350	1	1	G -> D	350	G -> A	GGC -> GAC	100	SNP (transition)	Substitution	0.01
T	336	336	1	1		336	C -> T	ATC -> ATT	100	SNP (transition)	None	0.01
C	330	330	1	1		330	T -> C	CGT -> CGC	100	SNP (transition)	None	0.01
T	318	318	1	1		318	C -> T	GAC -> GAT	100	SNP (transition)	None	0.01
A	296	296	1	1	R -> H	296	G -> A	CGC -> CAC	100	SNP (transition)	Substitution	0.01
T	285	285	1	1		285	G -> T	GGG -> GGT	100	SNP (transversion)	None	0.02
A	279	279	1	1	D -> E	279	C -> A	GAC -> GAA	100	SNP (transversion)	Substitution	0.02
CC	272	273	2	1	K -> T	272	AA -> CC	AAA -> ACC	100	Substitution	Substitution	0.02
G	243	243	1	1		243	A -> G	GTA -> GTG	100	SNP (transition)	None	0.01
A	241	241	1	1	V -> I	241	G -> A	GTA -> ATA	100	SNP (transition)	Substitution	0.03
C	237	237	1	1		237	A -> C	GTA -> GTC	100	SNP (transversion)	None	0.02
C	228	228	1	1		228	T -> C	CCT -> CCC	100	SNP (transition)	None	0.01
C	225	225	1	1		225	T -> C	TAT -> TAC	100	SNP (transition)	None	0.02
TA	211	212	2	1	I -> Y	211	AT -> TA	ATC -> TAC	100	Substitution	Substitution	0.01
T	207	207	1	1		207	C -> T	CCC -> CCT	100	SNP (transition)	None	0.01
G	201	201	1	1		201	A -> G	GTA -> GTG	100	SNP (transition)	None	0.01
T	195	195	1	1		195	C -> T	CCC -> CCT	100	SNP (transition)	None	0.04
A	180	180	1	1		180	G -> A	GTG -> GTA	100	SNP (transition)	None	0.01
T	180	180	1	1		180	G -> T	GTG -> GTT	100	SNP (transversion)	None	0.05
A	177	177	1	1		177	G -> A	GCG -> GCA	100	SNP (transition)	None	0.04
T	168	168	1	1		168	C -> T	GTC -> GTT	100	SNP (transition)	None	0.01
GTCC	150	153	3	2	PA -> PS	150	TGCA -> GTCC	CCT,GCA -> CCG,TCC	100	Substitution	Substitution	0.01
A	147	147	1	1		147	G -> A	ACG -> ACA	100	SNP (transition)	None	0.01
G	136	136	1	1	T -> A	136	A -> G	ACC -> GCC	100	SNP (transition)	Substitution	0.05
ACC	133	135	2	2	A -> T	133	GCT -> ACC	GCT -> ACC	100	Substitution	Substitution	0.01
C	120	120	1	1		120	T -> C	AGT -> AGC	100	SNP (transition)	None	0.01
C	108	108	1	1		108	A -> C	GCA -> GCC	100	SNP (transversion)	None	0.01
G	103	103	1	1	S -> A	103	T -> G	TCC -> GCC	100	SNP (transversion)	Substitution	0.01
G	91	91	1	1	T -> A	91	A -> G	ACC -> GCC	100	SNP (transition)	Substitution	0.01
	91	98	8	1		91	-ACCCCTGC		100	Deletion	Frame Shift	0.01
C	88	88	1	1	E -> Q	88	G -> C	GAA -> CAA	100	SNP (transversion)	Substitution	0.01
	88	90	3	1	E ->	88	-GAA	GAA ->	100	Deletion	Deletion	0.01
	87	87	1	1		87	-C		100	Deletion	Frame Shift	0.01
CG	76	87	11	2		76	CAAGCCCCTGCC -> CG		100	Deletion	Frame Shift	0.01
T	75	75	1	1		75	G -> T	GCG -> GCT	100	SNP (transversion)	None	0.69
	74	75	2	1		74	-CG		100	Deletion	Frame Shift	0.01
T	72	72	1	1		72	C -> T	GCC -> GCT	100	SNP (transition)	None	0.69
AA	68	69	2	1	P -> Q	68	CT -> AA	CCT -> CAA	100	Substitution	Substitution	0.69
T	60	60	1	1		60	C -> T	GGC -> GGT	100	SNP (transition)	None	0.79
A	52	52	1	1	A -> T	52	G -> A	GCC -> ACC	100	SNP (transition)	Substitution	0.01
A	48	48	1	1		48	G -> A	TTG -> TTA	100	SNP (transition)	None	0.05
T	45	45	1	1		45	A -> T	GCA -> GCT	100	SNP (transversion)	None	0.02
T	42	42	1	1		42	C -> T	TTC -> TTT	100	SNP (transition)	None	0.02
TATG	36	39	3	2	SL -> SM	36	CTTA -> TATG	TCC,TTA -> TCT,ATG	100	Substitution	Substitution	0.02
C	30	30	1	1		30	T -> C	ATT -> ATC	100	SNP (transition)	None	0.02
T	27	27	1	1	M -> I	27	G -> T	ATG -> ATT	100	SNP (transversion)	Substitution	0.02
T	21	21	1	1		21	C -> T	GCC -> GCT	100	SNP (transition)	None	0.05
C	15	15	1	1		15	A -> C	GCA -> GCC	100	SNP (transversion)	None	0.05

## Sheet: BamA
Name	Minimum	Maximum	Length	# Intervals	Amino Acid Change	CDS Position	Change	Codon Change	Coverage	Polymorphism Type	Protein Effect	Variant Frequency
A	2322	2322	1	1		2322	G -> A	AAG -> AAA	170	SNP (transition)	None	0.006
T	2290	2290	1	1	P -> S	2290	C -> T	CCG -> TCG	170	SNP (transition)	Substitution	0.006
C	2289	2289	1	1		2289	T -> C	GGT -> GGC	170	SNP (transition)	None	0.806
T	2225	2225	1	1	S -> F	2225	C -> T	TCC -> TTC	170	SNP (transition)	Substitution	0.006
G	2204	2204	1	1	Y -> C	2204	A -> G	TAC -> TGC	170	SNP (transition)	Substitution	0.006
A	2147	2147	1	1	S -> N	2147	G -> A	AGC -> AAC	170	SNP (transition)	Substitution	0.006
T	2099	2099	1	1	A -> V	2099	C -> T	GCG -> GTG	170	SNP (transition)	Substitution	0.006
G	2097	2097	1	1		2097	T -> G	GGT -> GGG	170	SNP (transversion)	None	0.518
A	1981	1981	1	1	G -> S	1981	G -> A	GGC -> AGC	170	SNP (transition)	Substitution	0.006
T	1980	1980	1	1		1980	C -> T	CGC -> CGT	170	SNP (transition)	None	0.006
A	1964	1964	1	1	G -> D	1964	G -> A	GGC -> GAC	170	SNP (transition)	Substitution	0.006
	1959	1961	3	1	GG -> G	1959	(CGG)3 -> (CGG)2	GGC,GGC -> GGC	170	Deletion (tandem repeat)	Deletion	0.006
T	1937	1937	1	1	P -> L	1937	C -> T	CCC -> CTC	170	SNP (transition)	Substitution	0.006
T	1890	1890	1	1		1890	C -> T	GGC -> GGT	170	SNP (transition)	None	0.006
A	1881	1881	1	1		1881	G -> A	CTG -> CTA	170	SNP (transition)	None	0.006
A	1803	1803	1	1		1803	G -> A	CTG -> CTA	170	SNP (transition)	None	0.006
T	1759	1759	1	1	P -> S	1759	C -> T	CCG -> TCG	170	SNP (transition)	Substitution	0.053
T	1754	1754	1	1	S -> L	1754	C -> T	TCA -> TTA	170	SNP (transition)	Substitution	1
C	1752	1752	1	1		1752	G -> C	GCG -> GCC	170	SNP (transversion)	None	0.741
T	1749	1749	1	1		1749	C -> T	AGC -> AGT	170	SNP (transition)	None	0.012
A	1731	1731	1	1		1731	G -> A	GGG -> GGA	170	SNP (transition)	None	0.006
T	1719	1719	1	1		1719	C -> T	ACC -> ACT	170	SNP (transition)	None	0.747
T	1705	1705	1	1		1705	C -> T	CTG -> TTG	170	SNP (transition)	None	0.006
TG	1702	1703	2	1	L -> W	1702	CT -> TG	CTG -> TGG	170	Substitution	Substitution	0.188
A	1700	1700	1	1	G -> D	1700	G -> A	GGC -> GAC	170	SNP (transition)	Substitution	0.006
A	1687	1687	1	1	G -> S	1687	G -> A	GGC -> AGC	170	SNP (transition)	Substitution	0.012
AAC	1658	1660	3	1	RK -> KQ	1658	GGA -> AAC	AGG,AAA -> AAA,CAA	170	Substitution	Substitution	0.812
A	1640	1640	1	1	R -> H	1640	G -> A	CGC -> CAC	170	SNP (transition)	Substitution	0.024
C	1632	1632	1	1		1632	A -> C	GCA -> GCC	170	SNP (transversion)	None	0.094
A	1612	1612	1	1	V -> I	1612	G -> A	GTC -> ATC	170	SNP (transition)	Substitution	0.006
A	1599	1599	1	1		1599	G -> A	GCG -> GCA	170	SNP (transition)	None	0.006
A	1597	1597	1	1	A -> T	1597	G -> A	GCG -> ACG	170	SNP (transition)	Substitution	0.041
A	1596	1596	1	1		1596	G -> A	GCG -> GCA	170	SNP (transition)	None	0.006
A	1595	1595	1	1	A -> E	1595	C -> A	GCG -> GAG	170	SNP (transversion)	Substitution	0.012
T	1595	1595	1	1	A -> V	1595	C -> T	GCG -> GTG	170	SNP (transition)	Substitution	0.006
A	1593	1593	1	1		1593	G -> A	CTG -> CTA	170	SNP (transition)	None	0.006
TT	1590	1591	2	1		1590	GC -> TT	GGG,CTG -> GGT,TTG	170	Substitution	None	0.006
G	1581	1581	1	1		1581	C -> G	GTC -> GTG	170	SNP (transversion)	None	0.006
T	1560	1560	1	1		1560	C -> T	CCC -> CCT	170	SNP (transition)	None	0.006
AGCGTG	1552	1557	4	3	GI -> SV	1552	GGTATC -> AGCGTG	GGT,ATC -> AGC,GTG	170	Substitution	Substitution	0.006
A	1543	1543	1	1	V -> I	1543	G -> A	GTA -> ATA	170	SNP (transition)	Substitution	0.006
ATCCGC	1543	1548	4	3	VR -> IR	1543	GTAAGG -> ATCCGC	GTA,AGG -> ATC,CGC	170	Substitution	Substitution	0.006
CA	1538	1539	2	1	G -> A	1538	GC -> CA	GGC -> GCA	170	Substitution	Substitution	0.006
C	1535	1535	1	1	G -> A	1535	G -> C	GGC -> GCC	170	SNP (transversion)	Substitution	0.012
A	1533	1533	1	1		1533	C -> A	GCC -> GCA	170	SNP (transversion)	None	0.006
ACCGC	1531	1532	1	2	A -> TA	1531	GC -> ACCGC	GCC -> ACC,GCC	170	Insertion	Insertion	0.006
CCAC	1531	1532	1	2		1531	GC -> CCAC		170	Insertion	Frame Shift	0.006
CCGC	1531	1532	1	2		1531	GC -> CCGC		170	Insertion	Frame Shift	0.412
GC	1531	1532	2	1		1531	GC -> GC	GCC -> GCC	170	Substitution	None	0.382
G	1530	1530	1	1		1530	C -> G	ACC -> ACG	170	SNP (transversion)	None	0.006
	1529	1530	2	1		1529	#NAME?		170	Deletion	Frame Shift	0.418
	1528	1530	3	1	T ->	1528	(ACC)3 -> (ACC)2	ACC ->	170	Deletion (tandem repeat)	Deletion	0.006
C	1522	1522	1	1	T -> P	1522	A -> C	ACC -> CCC	170	SNP (transversion)	Substitution	0.006
A	1507	1507	1	1	V -> I	1507	G -> A	GTC -> ATC	170	SNP (transition)	Substitution	0.006
A	1477	1477	1	1	A -> T	1477	G -> A	GCC -> ACC	170	SNP (transition)	Substitution	0.006
A	1445	1445	1	1	G -> E	1445	G -> A	GGG -> GAG	170	SNP (transition)	Substitution	0.006
T	1436	1436	1	1	T -> M	1436	C -> T	ACG -> ATG	170	SNP (transition)	Substitution	0.006
A	1413	1413	1	1		1413	G -> A	CTG -> CTA	170	SNP (transition)	None	0.006
A	1405	1405	1	1	G -> S	1405	G -> A	GGC -> AGC	170	SNP (transition)	Substitution	0.006
T	1403	1403	1	1	N -> I	1403	A -> T	AAC -> ATC	170	SNP (transversion)	Substitution	0.006
A	1388	1388	1	1	S -> N	1388	G -> A	AGC -> AAC	170	SNP (transition)	Substitution	0.006
G	1372	1372	1	1	L -> V	1372	C -> G	CTG -> GTG	170	SNP (transversion)	Substitution	0.012
AT	1368	1369	2	1	AA -> AS	1368	CG -> AT	GCC,GCC -> GCA,TCC	170	Substitution	Substitution	0.012
C	1365	1365	1	1		1365	G -> C	TCG -> TCC	170	SNP (transversion)	None	0.012
A	1362	1362	1	1		1362	G -> A	AAG -> AAA	170	SNP (transition)	None	0.012
C	1353	1353	1	1		1353	T -> C	GGT -> GGC	170	SNP (transition)	None	0.012
C	1347	1347	1	1		1347	G -> C	CTG -> CTC	170	SNP (transversion)	None	0.012
T	1325	1325	1	1	A -> V	1325	C -> T	GCC -> GTC	170	SNP (transition)	Substitution	0.006
T	1263	1263	1	1		1263	C -> T	CGC -> CGT	170	SNP (transition)	None	0.247
A	1254	1254	1	1		1254	G -> A	CTG -> CTA	170	SNP (transition)	None	0.006
C	1221	1221	1	1		1221	T -> C	GGT -> GGC	170	SNP (transition)	None	0.494
T	1217	1217	1	1	A -> V	1217	C -> T	GCC -> GTC	170	SNP (transition)	Substitution	0.006
T	1211	1211	1	1	P -> L	1211	C -> T	CCG -> CTG	170	SNP (transition)	Substitution	0.006
G	1187	1187	1	1	D -> G	1187	A -> G	GAC -> GGC	170	SNP (transition)	Substitution	0.006
T	1152	1152	1	1		1152	C -> T	CGC -> CGT	170	SNP (transition)	None	0.582
C	1095	1095	1	1		1095	G -> C	GTG -> GTC	170	SNP (transversion)	None	0.588
T	1081	1081	1	1	R -> C	1081	C -> T	CGC -> TGC	170	SNP (transition)	Substitution	0.006
T	1062	1062	1	1		1062	C -> T	ATC -> ATT	170	SNP (transition)	None	0.018
AGA	1033	1035	2	2		1033	CGG -> AGA	CGG -> AGA	170	Substitution	None	0.541
A	992	992	1	1	G -> E	992	G -> A	GGA -> GAA	170	SNP (transition)	Substitution	0.171
A	984	984	1	1		984	G -> A	CCG -> CCA	170	SNP (transition)	None	0.029
A	960	960	1	1	S -> R	960	C -> A	AGC -> AGA	170	SNP (transversion)	Substitution	0.006
A	953	953	1	1	A -> E	953	C -> A	GCA -> GAA	170	SNP (transversion)	Substitution	0.006
A	938	938	1	1	G -> D	938	G -> A	GGC -> GAC	170	SNP (transition)	Substitution	0.006
G	896	896	1	1	Q -> R	896	A -> G	CAG -> CGG	170	SNP (transition)	Substitution	0.006
T	894	894	1	1		894	C -> T	CGC -> CGT	170	SNP (transition)	None	0.018
T	845	845	1	1	A -> V	845	C -> T	GCC -> GTC	170	SNP (transition)	Substitution	0.153
A	835	835	1	1	V -> I	835	G -> A	GTC -> ATC	170	SNP (transition)	Substitution	0.012
T	778	778	1	1	H -> Y	778	C -> T	CAC -> TAC	170	SNP (transition)	Substitution	0.024
A	755	755	1	1	R -> K	755	G -> A	AGG -> AAG	170	SNP (transition)	Substitution	0.371
A	648	648	1	1		648	G -> A	CAG -> CAA	170	SNP (transition)	None	0.006
A	605	605	1	1	G -> D	605	G -> A	GGC -> GAC	170	SNP (transition)	Substitution	0.006
C	541	541	1	1	F -> L	541	T -> C	TTT -> CTT	170	SNP (transition)	Substitution	0.006
T	528	528	1	1		528	C -> T	ATC -> ATT	170	SNP (transition)	None	0.006
G	527	527	1	1	I -> S	527	T -> G	ATC -> AGC	170	SNP (transversion)	Substitution	0.006
A	487	487	1	1	D -> N	487	G -> A	GAC -> AAC	170	SNP (transition)	Substitution	0.006
A	430	430	1	1	G -> S	430	G -> A	GGC -> AGC	170	SNP (transition)	Substitution	0.006
C	429	429	1	1		429	T -> C	CGT -> CGC	170	SNP (transition)	None	0.976
T	420	420	1	1		420	C -> T	TAC -> TAT	170	SNP (transition)	None	0.135
A	404	404	1	1	G -> D	404	G -> A	GGC -> GAC	170	SNP (transition)	Substitution	0.024
T	402	402	1	1		402	C -> T	GCC -> GCT	170	SNP (transition)	None	0.012
A	363	363	1	1		363	G -> A	TCG -> TCA	170	SNP (transition)	None	0.006
G	348	348	1	1	F -> L	348	C -> G	TTC -> TTG	170	SNP (transversion)	Substitution	0.012
A	303	303	1	1		303	C -> A	GCC -> GCA	170	SNP (transversion)	None	0.006
T	302	302	1	1	A -> V	302	C -> T	GCC -> GTC	170	SNP (transition)	Substitution	0.006
T	294	294	1	1		294	C -> T	ATC -> ATT	170	SNP (transition)	None	0.006
T	291	291	1	1		291	C -> T	AAC -> AAT	170	SNP (transition)	None	0.006
T	273	273	1	1		273	C -> T	CCC -> CCT	170	SNP (transition)	None	0.006
T	272	272	1	1	P -> L	272	C -> T	CCC -> CTC	170	SNP (transition)	Substitution	0.006
A	269	269	1	1	R -> H	269	G -> A	CGC -> CAC	170	SNP (transition)	Substitution	0.006
T	246	246	1	1	Q -> H	246	G -> T	CAG -> CAT	170	SNP (transversion)	Substitution	0.006
T	210	210	1	1		210	C -> T	TTC -> TTT	170	SNP (transition)	None	0.006
G	202	202	1	1	T -> A	202	A -> G	ACC -> GCC	170	SNP (transition)	Substitution	0.006
A	163	163	1	1	D -> N	163	G -> A	GAC -> AAC	170	SNP (transition)	Substitution	0.006
A	116	116	1	1	S -> N	116	G -> A	AGC -> AAC	170	SNP (transition)	Substitution	0.012
A	91	91	1	1	E -> K	91	G -> A	GAA -> AAA	170	SNP (transition)	Substitution	0.006
C	87	87	1	1		87	T -> C	CGT -> CGC	170	SNP (transition)	None	0.006
A	39	39	1	1		39	G -> A	TTG -> TTA	170	SNP (transition)	None	0.006

## Sheet: BamE
Name	Minimum	Maximum	Length	Amino Acid Change	CDS Position	Change	Codon Change	Coverage	Polymorphism Type	Protein Effect	Variant Frequency
C	374	374	1	Q -> P	374	A -> C	CAA -> CCA	7	SNP (transversion)	Substitution	0.143
A	364	364	1	A -> T	364	G -> A	GCA -> ACA	7	SNP (transition)	Substitution	0.143
ACCGC	353	357	5	AK -> DR	353	CGAAA -> ACCGC	GCG,AAA -> GAC,CGC	7	Substitution	Substitution	0.143
AAA	349	351	3	R -> K	349	CGC -> AAA	CGC -> AAA	7	Substitution	Substitution	0.143
T	336	336	1		336	C -> T	GCC -> GCT	7	SNP (transition)	None	0.143
C	333	333	1		333	T -> C	AAT -> AAC	7	SNP (transition)	None	0.143
G	327	327	1		327	C -> G	CTC -> CTG	7	SNP (transversion)	None	0.143
T	323	323	1	A -> V	323	C -> T	GCC -> GTC	7	SNP (transition)	Substitution	0.143
T	322	322	1	A -> S	322	G -> T	GCC -> TCC	7	SNP (transversion)	Substitution	0.143
T	273	273	1		273	C -> T	AAC -> AAT	7	SNP (transition)	None	0.143
A	204	204	1		204	T -> A	GCT -> GCA	7	SNP (transversion)	None	0.143
A	195	195	1		195	G -> A	CTG -> CTA	7	SNP (transition)	None	0.143
T	188	188	1	P -> L	188	C -> T	CCC -> CTC	7	SNP (transition)	Substitution	0.143
A	182	182	1	G -> D	182	G -> A	GGC -> GAC	7	SNP (transition)	Substitution	0.143
T	169	169	1		169	C -> T	CTG -> TTG	7	SNP (transition)	None	0.143
T	150	150	1		150	C -> T	GGC -> GGT	7	SNP (transition)	None	0.143
C	141	141	1		141	G -> C	CTG -> CTC	7	SNP (transversion)	None	0.143
T	136	136	1	A -> S	136	G -> T	GCC -> TCC	7	SNP (transversion)	Substitution	0.143
A	133	133	1	A -> T	133	G -> A	GCC -> ACC	7	SNP (transition)	Substitution	0.143
C	132	132	1		132	T -> C	GTT -> GTC	7	SNP (transition)	None	0.143
T	123	123	1		123	G -> T	CCG -> CCT	7	SNP (transversion)	None	0.143
G	105	105	1		105	A -> G	CAA -> CAG	7	SNP (transition)	None	0.143
A	102	102	1		102	C -> A	ATC -> ATA	7	SNP (transversion)	None	0.143
G	84	84	1		84	C -> G	TCC -> TCG	7	SNP (transversion)	None	0.143
C	78	78	1		78	T -> C	TTT -> TTC	7	SNP (transition)	None	0.143
A	72	72	1		72	G -> A	TCG -> TCA	7	SNP (transition)	None	0.143
T	69	69	1		69	C -> T	GTC -> GTT	7	SNP (transition)	None	0.143
TG	45	46	2	LT -> LA	45	GA -> TG	CTG,ACC -> CTT,GCC	7	Substitution	Substitution	0.143
G	40	40	1	S -> G	40	A -> G	AGC -> GGC	7	SNP (transition)	Substitution	0.143
CC	36	37	2	LF -> LL	36	GT -> CC	CTG,TTC -> CTC,CTC	7	Substitution	Substitution	0.143

## Sheet: CsgG
Name	Minimum	Maximum	Length	# Intervals	Amino Acid Change	CDS Position	Change	Codon Change	Coverage	Polymorphism Type	Protein Effect	Variant Frequency
C	661	661	1	1	S -> P	661	T -> C	TCC -> CCC	23	SNP (transition)	Substitution	0.043
T	642	642	1	1		642	C -> T	GTC -> GTT	23	SNP (transition)	None	0.043
C	628	628	1	1		628	T -> C	TTG -> CTG	23	SNP (transition)	None	0.043
G	626	626	1	1	N -> S	626	A -> G	AAC -> AGC	23	SNP (transition)	Substitution	0.043
A	622	622	1	1	D -> N	622	G -> A	GAC -> AAC	23	SNP (transition)	Substitution	0.043
T	622	622	1	1	D -> Y	622	G -> T	GAC -> TAC	23	SNP (transversion)	Substitution	0.043
C	596	596	1	1	L -> S	596	T -> C	TTA -> TCA	23	SNP (transition)	Substitution	0.043
T	537	537	1	1		537	C -> T	CGC -> CGT	23	SNP (transition)	None	0.043
C	511	511	1	1	A -> P	511	G -> C	GCG -> CCG	23	SNP (transversion)	Substitution	0.043
G	502	502	1	1	T -> A	502	A -> G	ACA -> GCA	23	SNP (transition)	Substitution	0.043
T	492	492	1	1		492	C -> T	ATC -> ATT	23	SNP (transition)	None	0.043
A	456	456	1	1		456	G -> A	GTG -> GTA	23	SNP (transition)	None	0.087
A	442	442	1	1	A -> T	442	G -> A	GCC -> ACC	23	SNP (transition)	Substitution	0.043
C	440	440	1	1	I -> T	440	T -> C	ATC -> ACC	23	SNP (transition)	Substitution	0.217
A	352	352	1	1	V -> I	352	G -> A	GTC -> ATC	23	SNP (transition)	Substitution	0.391
A	346	346	1	1	D -> N	346	G -> A	GAT -> AAT	23	SNP (transition)	Substitution	0.043
T	330	330	1	1	Q -> H	330	G -> T	CAG -> CAT	23	SNP (transversion)	Substitution	0.043
A	311	311	1	1	G -> D	311	G -> A	GGC -> GAC	23	SNP (transition)	Substitution	0.043
	311	319	9	1	GISG -> G	311	-GCATTTCCG	GGC,ATT,TCC,GGC -> GGC	23	Deletion	Deletion	0.043
A	297	297	1	1		297	G -> A	TTG -> TTA	23	SNP (transition)	None	0.043
A	290	290	1	1	S -> N	290	G -> A	AGC -> AAC	23	SNP (transition)	Substitution	0.043
TTTG	285	288	3	2		285	CCTT -> TTTG	AAC,CTT -> AAT,TTG	23	Substitution	None	0.043
A	260	260	1	1	R -> H	260	G -> A	CGC -> CAC	23	SNP (transition)	Substitution	0.043
G	252	252	1	1		252	A -> G	CAA -> CAG	23	SNP (transition)	None	0.043
G	240	240	1	1		240	A -> G	ACA -> ACG	23	SNP (transition)	None	0.043
T	231	231	1	1		231	C -> T	ATC -> ATT	23	SNP (transition)	None	0.043
T	213	213	1	1		213	C -> T	GGC -> GGT	23	SNP (transition)	None	0.043
T	208	208	1	1		208	C -> T	CTG -> TTG	23	SNP (transition)	None	0.043
GGG	196	198	2	2	S -> G	196	AGT -> GGG	AGT -> GGG	23	Substitution	Substitution	0.043
A	170	170	1	1	S -> N	170	G -> A	AGC -> AAC	23	SNP (transition)	Substitution	0.043
T	132	132	1	1		132	C -> T	CGC -> CGT	23	SNP (transition)	None	0.043
T	130	130	1	1	R -> C	130	C -> T	CGC -> TGC	23	SNP (transition)	Substitution	0.13
A	127	127	1	1	V -> I	127	G -> A	GTT -> ATT	23	SNP (transition)	Substitution	0.043
A	107	107	1	1	C -> Y	107	G -> A	TGC -> TAC	23	SNP (transition)	Substitution	0.043
T	99	99	1	1		99	C -> T	GTC -> GTT	23	SNP (transition)	None	0.043
A	97	97	1	1	V -> I	97	G -> A	GTC -> ATC	23	SNP (transition)	Substitution	0.043
AG	92	93	2	1	A -> E	92	CA -> AG	GCA -> GAG	23	Substitution	Substitution	0.043
A	90	90	1	1		90	T -> A	GTT -> GTA	23	SNP (transversion)	None	0.043
T	81	81	1	1		81	C -> T	AGC -> AGT	23	SNP (transition)	None	0.043
A	69	69	1	1		69	G -> A	GAG -> GAA	23	SNP (transition)	None	0.043
TCC	26	28	3	1	AF -> VL	26	CTT -> TCC	GCT,TTT -> GTC,CTT	23	Substitution	Substitution	0.043
GTT	22	24	2	2	I -> V	22	ATC -> GTT	ATC -> GTT	23	Substitution	Substitution	0.043
A	16	16	1	1	A -> T	16	G -> A	GCC -> ACC	23	SNP (transition)	Substitution	0.043
T	9	9	1	1		9	C -> T	ACC -> ACT	23	SNP (transition)	None	0.043

## Sheet: OpcA
Name	Minimum	Maximum	Length	Amino Acid Change	CDS Position	Change	Codon Change	Coverage	Polymorphism Type	Protein Effect	Variant Frequency
T	756	756	1		756	C -> T	ATC -> ATT	57	SNP (transition)	None	0.018
G	720	720	1		720	A -> G	TTA -> TTG	57	SNP (transition)	None	0.719
A	710	710	1	S -> N	710	G -> A	AGC -> AAC	57	SNP (transition)	Substitution	0.316
A	707	707	1	G -> D	707	G -> A	GGC -> GAC	57	SNP (transition)	Substitution	0.123
AA	706	707	2	G -> N	706	GG -> AA	GGC -> AAC	57	Substitution	Substitution	0.088
A	675	675	1		675	G -> A	CCG -> CCA	57	SNP (transition)	None	0.018
	673	674	2		673	-CC		57	Deletion	Frame Shift	0.018
A	671	671	1	G -> D	671	G -> A	GGC -> GAC	57	SNP (transition)	Substitution	0.07
T	668	668	1	A -> V	668	C -> T	GCC -> GTC	57	SNP (transition)	Substitution	0.018
T	657	657	1		657	C -> T	GTC -> GTT	57	SNP (transition)	None	0.018
A	619	619	1	V -> I	619	G -> A	GTA -> ATA	57	SNP (transition)	Substitution	0.018
C	575	575	1	V -> A	575	T -> C	GTC -> GCC	57	SNP (transition)	Substitution	0.632
	494	496	3	GG -> G	494	(GGC)3 -> (GGC)2	GGC,GGC -> GGC	57	Deletion (tandem repeat)	Deletion	0.246
	460	462	3	K ->	460	-AAA	AAA ->	57	Deletion	Deletion	0.018
T	444	444	1		444	C -> T	CGC -> CGT	57	SNP (transition)	None	0.018
A	430	430	1	V -> I	430	G -> A	GTC -> ATC	57	SNP (transition)	Substitution	0.018
C	346	346	1	I -> L	346	A -> C	ATC -> CTC	57	SNP (transversion)	Substitution	0.737
C	339	339	1		339	T -> C	ACT -> ACC	57	SNP (transition)	None	0.491
A	311	311	1	T -> N	311	C -> A	ACC -> AAC	57	SNP (transversion)	Substitution	0.018
A	298	298	1	E -> K	298	G -> A	GAA -> AAA	57	SNP (transition)	Substitution	1
T	280	280	1	P -> S	280	C -> T	CCA -> TCA	57	SNP (transition)	Substitution	0.018
G	237	237	1		237	A -> G	CGA -> CGG	57	SNP (transition)	None	0.053
T	202	202	1	H -> Y	202	C -> T	CAC -> TAC	57	SNP (transition)	Substitution	0.018
G	160	160	1	K -> E	160	A -> G	AAA -> GAA	57	SNP (transition)	Substitution	0.018
	160	160	1		160	(A)7 -> (A)6		57	Deletion (tandem repeat)	Frame Shift	0.018
A	160	159	0		160	(A)7 -> (A)8		57	Insertion (tandem repeat)	Frame Shift	0.018
G	147	147	1		147	A -> G	AAA -> AAG	57	SNP (transition)	None	0.018
A	55	55	1	A -> T	55	G -> A	GCC -> ACC	57	SNP (transition)	Substitution	0.035
A	43	43	1	G -> S	43	G -> A	GGT -> AGT	57	SNP (transition)	Substitution	0.018
A	15	15	1		15	G -> A	CTG -> CTA	57	SNP (transition)	None	0.018
TGA	1	3	3	M -> *	1	ATG -> TGA	ATG -> TGA	57	Substitution	Start Codon Loss	0.018

## Sheet: FetB
Name	Minimum	Maximum	Length	# Intervals	Amino Acid Change	CDS Position	Change	Codon Change	Coverage	Polymorphism Type	Protein Effect	Variant Frequency
T	957	957	1	1		957	C -> T	TTC -> TTT	150	SNP (transition)	None	0.307
C	956	956	1	1	F -> S	956	T -> C	TTC -> TCC	150	SNP (transition)	Substitution	0.007
T	954	954	1	1		954	G -> T	GCG -> GCT	150	SNP (transversion)	None	0.307
A	943	943	1	1	V -> I	943	G -> A	GTT -> ATT	150	SNP (transition)	Substitution	0.027
G	933	933	1	1		933	A -> G	GCA -> GCG	150	SNP (transition)	None	0.847
A	924	924	1	1		924	G -> A	CTG -> CTA	150	SNP (transition)	None	0.007
C	898	898	1	1		898	T -> C	TTG -> CTG	150	SNP (transition)	None	0.013
C	883	883	1	1	V -> L	883	G -> C	GTT -> CTT	150	SNP (transversion)	Substitution	0.093
T	868	868	1	1		868	C -> T		162	SNP (transition)	Truncation	0.074
A	834	834	1	1		834	G -> A	CCG -> CCA	162	SNP (transition)	None	0.006
T	768	768	1	1		768	C -> T	TTC -> TTT	162	SNP (transition)	None	0.315
C	739	739	1	1		739	T -> C	TTG -> CTG	162	SNP (transition)	None	0.006
G	702	702	1	1		702	A -> G	AAA -> AAG	162	SNP (transition)	None	0.006
A	632	632	1	1	G -> D	632	G -> A	GGC -> GAC	162	SNP (transition)	Substitution	0.006
C	627	627	1	1		627	T -> C	GCT -> GCC	162	SNP (transition)	None	0.636
C	624	624	1	1		624	G -> C	TCG -> TCC	162	SNP (transversion)	None	0.636
A	614	614	1	1	G -> D	614	G -> A	GGC -> GAC	162	SNP (transition)	Substitution	0.006
A	598	598	1	1	V -> I	598	G -> A	GTT -> ATT	162	SNP (transition)	Substitution	0.111
A	597	597	1	1		597	G -> A	GTG -> GTA	162	SNP (transition)	None	0.006
	583	584	2	1		583	-GG		162	Deletion	Frame Shift	0.006
AGGCAA	576	575	0	1	K -> KGK	576	(AAGGCA)3 -> (AAGGCA)4	AAA -> AAA,GGC,AAA	162	Insertion (tandem repeat)	Insertion	0.074
AGGCAAAGGCAA	576	575	0	1	K -> KGKGK	576	(AAGGCA)3 -> (AAGGCA)5	AAA -> AAA,GGC,AAA,GGC,AAA	162	Insertion (tandem repeat)	Insertion	0.012
AGGCAAAGGCAAAGGCAA	576	575	0	1	K -> KGKGKGK	576	(AAGGCA)3 -> (AAGGCA)6	AAA -> AAA,GGC,AAA,GGC,AAA,GGC,AAA	162	Insertion (tandem repeat)	Insertion	0.012
AGGCAAAGGCAAAGGCAAAGGCAA	576	575	0	1	K -> KGKGKGKGK	576	+AGGCAAAGGCAAAGGCAAAGGCAA	AAA -> AAA,GGC,AAA,GGC,AAA,GGC,AAA,GGC,AAA	162	Insertion	Insertion	0.012
AGGCAAAGGCAAAGGCAAAGGCAAAGGCAA	576	575	0	1	K -> KGKGKGKGKGK	576	(AAGGCA)3 -> (AAGGCA)8	AAA -> AAA,GGC,AAA,GGC,AAA,GGC,AAA,GGC,AAA,GGC,AAA	162	Insertion (tandem repeat)	Insertion	0.006
AGGCAAAGGCAAAGGCAAAGGCAAAGGCAAAGGCAAAGGCAA	576	575	0	1	K -> KGKGKGKGKGKGKGK	576	(AAGGCA)3 -> (AAGGCA)10	AAA -> AAA,GGC,AAA,GGC,AAA,GGC,AAA,GGC,AAA,GGC,AAA,GGC,AAA,GGC,AAA	162	Insertion (tandem repeat)	Insertion	0.006
AG	575	582	7	2	KGK -> K	575	AAGGCAAA -> AG	AAA,GGC,AAA -> AAG	162	Deletion	Deletion	0.105
	575	580	6	1	KGK -> K	575	(AAGGCA)3 -> (AAGGCA)2	AAA,GGC,AAA -> AAA	162	Deletion (tandem repeat)	Deletion	0.562
	574	581	8	1		574	-AAAGGCAA		162	Deletion	Frame Shift	0.006
	574	582	9	1	KGK ->	574	-AAAGGCAAA	AAA,GGC,AAA ->	162	Deletion	Deletion	0.006
T	573	573	1	1		573	C -> T	GGC -> GGT	162	SNP (transition)	None	0.105
	573	573	1	1		573	-C		162	Deletion	Frame Shift	0.006
	570	573	4	1		570	-AGGC		162	Deletion	Frame Shift	0.006
T	561	561	1	1		561	C -> T	ACC -> ACT	162	SNP (transition)	None	0.074
A	555	555	1	1		555	G -> A	GCG -> GCA	162	SNP (transition)	None	0.068
C	552	552	1	1		552	G -> C	GCG -> GCC	162	SNP (transversion)	None	0.204
A	528	528	1	1		528	G -> A	GCG -> GCA	162	SNP (transition)	None	0.006
A	486	486	1	1		486	G -> A	GCG -> GCA	162	SNP (transition)	None	0.006
A	480	480	1	1		480	G -> A	GCG -> GCA	162	SNP (transition)	None	0.228
T	479	479	1	1	A -> V	479	C -> T	GCG -> GTG	162	SNP (transition)	Substitution	0.006
T	471	471	1	1		471	C -> T	CGC -> CGT	162	SNP (transition)	None	0.272
TGT	469	471	2	2	R -> C	469	CGC -> TGT	CGC -> TGT	162	Substitution	Substitution	0.006
G	465	465	1	1		465	A -> G	AAA -> AAG	162	SNP (transition)	None	0.006
T	447	447	1	1		447	C -> T	AAC -> AAT	162	SNP (transition)	None	0.173
T	438	438	1	1		438	C -> T	GAC -> GAT	162	SNP (transition)	None	0.457
A	429	429	1	1	M -> I	429	G -> A	ATG -> ATA	162	SNP (transition)	Substitution	0.006
A	382	382	1	1	A -> T	382	G -> A	GCC -> ACC	162	SNP (transition)	Substitution	0.006
A	381	381	1	1		381	C -> A	GCC -> GCA	162	SNP (transversion)	None	0.414
T	372	372	1	1		372	C -> T	GGC -> GGT	162	SNP (transition)	None	0.006
T	345	345	1	1		345	C -> T	GCC -> GCT	162	SNP (transition)	None	0.006
T	344	344	1	1	A -> V	344	C -> T	GCC -> GTC	162	SNP (transition)	Substitution	0.006
C	342	342	1	1		342	T -> C	AAT -> AAC	162	SNP (transition)	None	0.006
G	336	336	1	1		336	A -> G	ACA -> ACG	162	SNP (transition)	None	0.759
G	334	334	1	1	T -> A	334	A -> G	ACA -> GCA	162	SNP (transition)	Substitution	0.006
A	324	324	1	1		324	G -> A	CCG -> CCA	162	SNP (transition)	None	0.012
G	321	321	1	1	D -> E	321	T -> G	GAT -> GAG	162	SNP (transversion)	Substitution	0.957
C	297	297	1	1		297	A -> C	ACA -> ACC	162	SNP (transversion)	None	0.37
A	270	270	1	1		270	G -> A	CCG -> CCA	162	SNP (transition)	None	0.006
C	234	234	1	1		234	G -> C	GTG -> GTC	162	SNP (transversion)	None	0.006
T	183	183	1	1		183	C -> T	CGC -> CGT	162	SNP (transition)	None	0.093
T	156	156	1	1		156	C -> T	GAC -> GAT	162	SNP (transition)	None	0.006
A	152	152	1	1	G -> D	152	G -> A	GGC -> GAC	162	SNP (transition)	Substitution	0.006
T	148	148	1	1	R -> C	148	C -> T	CGC -> TGC	162	SNP (transition)	Substitution	0.025
A	126	126	1	1		126	G -> A	GCG -> GCA	162	SNP (transition)	None	0.012
T	123	123	1	1		123	C -> T	AGC -> AGT	162	SNP (transition)	None	0.006
G	121	121	1	1	S -> G	121	A -> G	AGC -> GGC	162	SNP (transition)	Substitution	0.025
A	115	115	1	1	S -> T	115	T -> A	TCC -> ACC	162	SNP (transversion)	Substitution	0.025
A	99	99	1	1		99	G -> A	GCG -> GCA	162	SNP (transition)	None	0.006
G	77	77	1	1	A -> G	77	C -> G	GCC -> GGC	162	SNP (transversion)	Substitution	0.012
T	73	73	1	1	P -> S	73	C -> T	CCT -> TCT	162	SNP (transition)	Substitution	0.259
C	71	71	1	1	D -> A	71	A -> C	GAC -> GCC	162	SNP (transversion)	Substitution	0.006
T	42	42	1	1		42	C -> T	GCC -> GCT	162	SNP (transition)	None	0.006
C	35	35	1	1	V -> A	35	T -> C	GTC -> GCC	162	SNP (transition)	Substitution	0.21
G	31	31	1	1	T -> A	31	A -> G	ACC -> GCC	162	SNP (transition)	Substitution	0.006
A	29	29	1	1	C -> Y	29	G -> A	TGC -> TAC	162	SNP (transition)	Substitution	0.006
GTA	25	27	2	2	L -> V	25	CTC -> GTA	CTC -> GTA	162	Substitution	Substitution	0.006
AG	21	22	2	1	LT -> LA	21	GA -> AG	TTG,ACC -> TTA,GCC	162	Substitution	Substitution	0.006
T	18	18	1	1		18	A -> T	GCA -> GCT	162	SNP (transversion)	None	0.006
A	16	16	1	1	A -> T	16	G -> A	GCA -> ACA	162	SNP (transition)	Substitution	0.519
T	15	15	1	1		15	C -> T	ACC -> ACT	162	SNP (transition)	None	0.006
A	6	6	1	1		6	G -> A	TTG -> TTA	162	SNP (transition)	None	0.006
G	1	1	1	1	M -> V	1	A -> G	ATG -> GTG	162	SNP (transition)	Start Codon Loss	0.025
T	1	1	1	1		1	A -> T	ATG -> TTG	162	SNP (transversion)	None	0.012

## Sheet: IgA1 protease
Name	Minimum	Maximum	Length	# Intervals	Amino Acid Change	CDS Position	Change	Codon Change	Coverage	Polymorphism Type	Protein Effect	Variant Frequency
T	4779	4779	1	1		4779	C -> T	TTC -> TTT	296	SNP (transition)	None	0.007
A	4738	4738	1	1	E -> K	4738	G -> A	GAA -> AAA	296	SNP (transition)	Substitution	0.003
C	4728	4728	1	1		4728	A -> C	GGA -> GGC	296	SNP (transversion)	None	0.355
A	4711	4711	1	1	G -> S	4711	G -> A	GGC -> AGC	296	SNP (transition)	Substitution	0.003
	4711	4713	3	1	G ->	4711	-GGC	GGC ->	296	Deletion	Deletion	0.003
G	4709	4709	1	1	N -> S	4709	A -> G	AAT -> AGT	296	SNP (transition)	Substitution	0.003
GC	4694	4710	17	1	VTLNVN -> G	4694	TTACATTAAACGTAAAT -> GC	GTT,ACA,TTA,AAC,GTA,AAT -> GGC	296	Deletion	Deletion	0.003
A	4673	4673	1	1	A -> D	4673	C -> A	GCC -> GAC	296	SNP (transversion)	Substitution	0.003
A	4672	4672	1	1	A -> T	4672	G -> A	GCC -> ACC	296	SNP (transition)	Substitution	0.003
T	4514	4514	1	1	A -> V	4514	C -> T	GCC -> GTC	296	SNP (transition)	Substitution	0.003
A	4477	4477	1	1	V -> I	4477	G -> A	GTT -> ATT	296	SNP (transition)	Substitution	0.003
T	4474	4474	1	1	S -> C	4474	A -> T	AGT -> TGT	296	SNP (transversion)	Substitution	0.003
A	4468	4468	1	1	D -> N	4468	G -> A	GAC -> AAC	296	SNP (transition)	Substitution	0.007
A	4424	4424	1	1	G -> D	4424	G -> A	GGT -> GAT	296	SNP (transition)	Substitution	0.003
C	4416	4416	1	1		4416	T -> C	CCT -> CCC	296	SNP (transition)	None	0.338
A	4386	4386	1	1		4386	G -> A	ACG -> ACA	296	SNP (transition)	None	0.024
T	4355	4355	1	1	S -> I	4355	G -> T	AGC -> ATC	296	SNP (transversion)	Substitution	0.003
A	4279	4279	1	1	V -> M	4279	G -> A	GTG -> ATG	296	SNP (transition)	Substitution	0.003
A	4213	4213	1	1	G -> S	4213	G -> A	GGC -> AGC	296	SNP (transition)	Substitution	0.233
A	4146	4146	1	1		4146	G -> A	TTG -> TTA	296	SNP (transition)	None	0.003
A	4066	4066	1	1	G -> S	4066	G -> A	GGC -> AGC	296	SNP (transition)	Substitution	0.003
T	4016	4016	1	1	S -> L	4016	C -> T	TCA -> TTA	296	SNP (transition)	Substitution	0.03
A	3946	3946	1	1	A -> T	3946	G -> A	GCA -> ACA	296	SNP (transition)	Substitution	0.243
	3875	3898	24	1	AQPRTQAAA -> A	3875	-CGCAGCCGCGAACCCAAGCCGCCG	GCG,CAG,CCG,CGA,ACC,CAA,GCC,GCC,GCG -> GCG	296	Deletion	Deletion	0.003
A	3861	3861	1	1		3861	G -> A	TTG -> TTA	296	SNP (transition)	None	0.277
G	3856	3856	1	1	S -> G	3856	A -> G	AGT -> GGT	296	SNP (transition)	Substitution	0.277
C	3854	3854	1	1	V -> A	3854	T -> C	GTG -> GCG	296	SNP (transition)	Substitution	0.277
ACG	3850	3852	2	2	A -> T	3850	GCA -> ACG	GCA -> ACG	296	Substitution	Substitution	0.277
T	3822	3822	1	1		3822	C -> T	GAC -> GAT	296	SNP (transition)	None	0.28
C	3813	3813	1	1	Q -> H	3813	G -> C	CAG -> CAC	296	SNP (transversion)	Substitution	0.324
TC	3796	3797	2	1	D -> S	3796	GA -> TC	GAC -> TCC	296	Substitution	Substitution	0.324
C	3787	3787	1	1	E -> Q	3787	G -> C	GAA -> CAA	296	SNP (transversion)	Substitution	0.125
T	3786	3786	1	1		3786	C -> T	TCC -> TCT	296	SNP (transition)	None	0.314
C	3782	3782	1	1	V -> A	3782	T -> C	GTA -> GCA	296	SNP (transition)	Substitution	0.314
T	3766	3766	1	1		3766	C -> T	CTG -> TTG	296	SNP (transition)	None	0.537
TCATCT	3766	3771	6	1	LE -> SS	3766	CTGGAA -> TCATCT	CTG,GAA -> TCA,TCT	296	Substitution	Substitution	0.314
ACCA	3762	3765	3	2	DA -> EP	3762	TGCG -> ACCA	GAT,GCG -> GAA,CCA	296	Substitution	Substitution	0.314
C	3758	3758	1	1	L -> S	3758	T -> C	TTG -> TCG	296	SNP (transition)	Substitution	0.314
ATCA	3753	3756	3	2	IP -> IS	3753	CCCC -> ATCA	ATC,CCC -> ATA,TCA	296	Substitution	Substitution	0.314
G	3749	3749	1	1	E -> G	3749	A -> G	GAA -> GGA	296	SNP (transition)	Substitution	0.176
CT	3749	3750	2	1	E -> A	3749	AA -> CT	GAA -> GCT	296	Substitution	Substitution	0.314
AG	3745	3746	2	1	E -> R	3745	GA -> AG	GAA -> AGA	296	Substitution	Substitution	0.314
AACCG	3739	3743	4	2	DY -> NR	3739	GATTA -> AACCG	GAT,TAT -> AAC,CGT	296	Substitution	Substitution	0.314
CAACCCAAAAGTCG	3716	3737	20	3		3716	ATAATCCGGACTGGTATGAAAA -> CAACCCAAAAGTCG		296	Deletion	Frame Shift	0.314
AATT	3711	3714	3	2	AL -> AI	3711	CTTG -> AATT	GCC,TTG -> GCA,ATT	296	Substitution	Substitution	0.314
A	3709	3709	1	1	A -> T	3709	G -> A	GCC -> ACC	296	SNP (transition)	Substitution	0.003
AC	3707	3708	2	1	R -> N	3707	GG -> AC	AGG -> AAC	296	Substitution	Substitution	0.314
AG	3703	3704	2	1	P -> S	3703	CC -> AG	CCC -> AGC	296	Substitution	Substitution	0.314
C	3673	3700	28	1	PSFDSSAYAA -> P	3673	CCATCATTTGATTCATCAGCTTACGCAG -> C	CCA,TCA,TTT,GAT,TCA,TCA,GCT,TAC,GCA,GCA -> CCA	296	Deletion	Deletion	0.314
T	3664	3664	1	1	P -> S	3664	C -> T	CCG -> TCG	296	SNP (transition)	Substitution	0.003
CG	3664	3669	5	2		3664	CCGCCC -> CG		296	Deletion	Frame Shift	0.314
A	3649	3663	15	1		3649	TCTACTCTGCCGGCA -> A		296	Deletion	Frame Shift	0.314
AGA	3643	3645	2	2		3643	CGC -> AGA	CGC -> AGA	296	Substitution	None	0.314
A	3637	3637	1	1	R -> S	3637	C -> A	CGC -> AGC	296	SNP (transversion)	Substitution	0.314
C	3636	3636	1	1		3636	T -> C	CGT -> CGC	296	SNP (transition)	None	0.003
TGA	3634	3636	2	2		3634	CGT -> TGA		296	Substitution	Truncation	0.314
GAAG	3631	3632	1	2		3631	AA -> GAAG		296	Insertion	Frame Shift	0.314
TT	3628	3629	2	1	P -> L	3628	CC -> TT	CCG -> TTG	296	Substitution	Substitution	0.314
GGAA	3624	3627	4	1	DR -> EE	3624	CCGT -> GGAA	GAC,CGT -> GAG,GAA	296	Substitution	Substitution	0.003
GGAG	3624	3627	4	1	DR -> EE	3624	CCGT -> GGAG	GAC,CGT -> GAG,GAG	296	Substitution	Substitution	0.311
TTG	3619	3621	3	1	Q -> L	3619	CAA -> TTG	CAA -> TTG	296	Substitution	Substitution	0.314
ATCC	3613	3616	3	2	VS -> IP	3613	GTTT -> ATCC	GTT,TCC -> ATC,CCC	296	Substitution	Substitution	0.314
A	3611	3611	1	1	A -> E	3611	C -> A	GCA -> GAA	296	SNP (transversion)	Substitution	0.314
GAA	3607	3609	3	1	M -> E	3607	ATG -> GAA	ATG -> GAA	296	Substitution	Substitution	0.314
ATTAAT	3595	3600	5	2	PQ -> IN	3595	CCGCAG -> ATTAAT	CCG,CAG -> ATT,AAT	296	Substitution	Substitution	0.314
TT	3592	3593	2	1	A -> L	3592	GC -> TT	GCA -> TTA	296	Substitution	Substitution	0.314
T	3591	3591	1	1		3591	C -> T	GCC -> GCT	296	SNP (transition)	None	0.014
AG	3590	3591	2	1	A -> E	3590	CC -> AG	GCC -> GAG	296	Substitution	Substitution	0.314
A	3587	3587	1	1	R -> H	3587	G -> A	CGT -> CAT	296	SNP (transition)	Substitution	0.003
TAGAATGGGAAGG	3578	3588	9	3		3578	GCAAACGCCGT -> TAGAATGGGAAGG		296	Insertion	Frame Shift	0.314
TA	3574	3575	2	1	R -> Y	3574	CG -> TA	CGC -> TAC	296	Substitution	Substitution	0.314
T	3571	3571	1	1		3571	C -> T		296	SNP (transition)	Truncation	0.314
TCGT	3566	3569	4	1	QP -> LV	3566	AGCC -> TCGT	CAG,CCG -> CTC,GTG	296	Substitution	Substitution	0.314
AG	3563	3564	2	1		3563	CC -> AG		296	Substitution	Truncation	0.314
C	3562	3562	1	1	S -> P	3562	T -> C	TCC -> CCC	296	SNP (transition)	Substitution	0.003
TAATT	3557	3561	5	1	AQ -> VI	3557	CCCAA -> TAATT	GCC,CAA -> GTA,ATT	296	Substitution	Substitution	0.314
TAG	3553	3555	3	1		3553	ACA -> TAG		296	Substitution	Truncation	0.314
A	3548	3548	1	1	R -> H	3548	G -> A	CGT -> CAT	296	SNP (transition)	Substitution	0.314
AAT	3544	3546	2	2	H -> N	3544	CAC -> AAT	CAC -> AAT	296	Substitution	Substitution	0.314
T	3542	3542	1	1	E -> V	3542	A -> T	GAG -> GTG	296	SNP (transversion)	Substitution	0.314
A	3524	3524	1	1	R -> Q	3524	G -> A	CGA -> CAA	296	SNP (transition)	Substitution	0.003
TA	3504	3540	37	1		3504	AGCGGCAGAATCCGCGAAACGAAAAGCTGAGGAAGAA -> TA		296	Deletion	Frame Shift	0.314
GA	3499	3500	2	1	R -> D	3499	CG -> GA	CGC -> GAC	296	Substitution	Substitution	0.314
T	3492	3492	1	1	E -> D	3492	A -> T	GAA -> GAT	296	SNP (transversion)	Substitution	0.314
TTGGATGATTAT	3481	3489	8	2	HRQ -> LDDY	3481	CATCGCCAG -> TTGGATGATTAT	CAT,CGC,CAG -> TTG,GAT,GAT,TAT	296	Insertion	Insertion	0.314
T	3478	3478	1	1	A -> S	3478	G -> T	GCA -> TCA	296	SNP (transversion)	Substitution	0.314
T	3475	3475	1	1	L -> F	3475	C -> T	CTT -> TTT	296	SNP (transition)	Substitution	0.314
T	3473	3473	1	1	E -> V	3473	A -> T	GAA -> GTA	296	SNP (transversion)	Substitution	0.314
GCCA	3468	3471	3	2	AA -> AP	3468	TGCC -> GCCA	GCT,GCC -> GCG,CCA	296	Substitution	Substitution	0.314
CT	3464	3465	2	1	Q -> P	3464	AA -> CT	CAA -> CCT	296	Substitution	Substitution	0.314
CT	3461	3462	2	1	H -> P	3461	AC -> CT	CAC -> CCT	296	Substitution	Substitution	0.314
G	3458	3458	1	1	K -> R	3458	A -> G	AAA -> AGA	296	SNP (transition)	Substitution	0.314
TTACCT	3451	3456	5	2	EA -> LP	3451	GAGGCA -> TTACCT	GAG,GCA -> TTA,CCT	296	Substitution	Substitution	0.314
TAT	3447	3449	3	1	AE -> AI	3447	CGA -> TAT	GCC,GAA -> GCT,ATA	296	Substitution	Substitution	0.314
T	3439	3439	1	1	A -> S	3439	G -> T	GCC -> TCC	296	SNP (transversion)	Substitution	0.003
CGTCGG	3439	3444	6	1	AE -> RR	3439	GCCGAA -> CGTCGG	GCC,GAA -> CGT,CGG	296	Substitution	Substitution	0.314
G	3437	3437	1	1	K -> R	3437	A -> G	AAA -> AGA	296	SNP (transition)	Substitution	0.314
T	3435	3435	1	1		3435	A -> T	CGA -> CGT	296	SNP (transversion)	None	0.314
T	3432	3432	1	1		3432	C -> T	CGC -> CGT	296	SNP (transition)	None	0.314
CAAACCAAAA	3420	3429	9	2	ALAA -> AKPK	3420	ATTGGCTGCG -> CAAACCAAAA	GCA,TTG,GCT,GCG -> GCC,AAA,CCA,AAA	296	Substitution	Substitution	0.314
AAT	3415	3417	2	2	Q -> N	3415	CAA -> AAT	CAA -> AAT	296	Substitution	Substitution	0.314
CAA	3409	3411	2	2	E -> Q	3409	GAG -> CAA	GAG -> CAA	296	Substitution	Substitution	0.314
A	3407	3407	1	1	R -> H	3407	G -> A	CGT -> CAT	296	SNP (transition)	Substitution	0.314
AGGCAAGT	3401	3405	4	2	AE -> EAS	3401	CCGAA -> AGGCAAGT	GCC,GAA -> GAG,GCA,AGT	296	Insertion	Insertion	0.314
AA	3392	3393	2	1	R -> K	3392	GG -> AA	AGG -> AAA	296	Substitution	Substitution	0.314
G	3386	3386	1	1	K -> R	3386	A -> G	AAA -> AGA	296	SNP (transition)	Substitution	0.314
G	3384	3384	1	1		3384	A -> G	GCA -> GCG	296	SNP (transition)	None	0.003
	3378	3380	3	1	LL -> L	3378	-GTT	TTG,TTG -> TTG	296	Deletion	Deletion	0.314
CAG	3369	3371	3	1	AA -> AR	3369	GGC -> CAG	GCG,GCA -> GCC,AGA	296	Substitution	Substitution	0.314
A	3344	3344	1	1	R -> H	3344	G -> A	CGC -> CAC	296	SNP (transition)	Substitution	0.057
A	3340	3364	25	1	ARRQQEERK -> K	3340	GCGCGCCGACAGCAGGAAGAACGCA -> A	GCG,CGC,CGA,CAG,CAG,GAA,GAA,CGC,AAA -> AAA	296	Deletion	Deletion	0.314
G	3338	3338	1	1	L -> R	3338	T -> G	CTT -> CGT	296	SNP (transversion)	Substitution	0.314
G	3336	3336	1	1		3336	A -> G	GAA -> GAG	296	SNP (transition)	None	0.314
	3328	3329	2	1		3328	-CA		296	Deletion	Frame Shift	0.314
T	3327	3327	1	1		3327	C -> T	GCC -> GCT	296	SNP (transition)	None	0.003
	3286	3327	42	1	HRSVQQNNVEIAQA ->	3286	-CACCGTTCGGTACAGCAAAACAATGTGGAAATTGCCCAAGCC	CAC,CGT,TCG,GTA,CAG,CAA,AAC,AAT,GTG,GAA,ATT,GCC,CAA,GCC ->	296	Deletion	Deletion	0.314
G	3280	3280	1	1	R -> G	3280	C -> G	CGC -> GGC	296	SNP (transversion)	Substitution	0.314
T	3280	3280	1	1	R -> C	3280	C -> T	CGC -> TGC	296	SNP (transition)	Substitution	0.003
T	3279	3279	1	1		3279	C -> T	CGC -> CGT	296	SNP (transition)	None	0.003
AAA	3277	3279	3	1	R -> K	3277	CGC -> AAA	CGC -> AAA	296	Substitution	Substitution	0.314
C	3275	3275	1	1	K -> T	3275	A -> C	AAA -> ACA	296	SNP (transversion)	Substitution	0.314
AA	3262	3273	11	2		3262	CAAGACCGTCCG -> AA		296	Deletion	Frame Shift	0.314
GCCG	3249	3259	11	1		3249	TATGGCAGTTT -> GCCG		296	Deletion	Truncation	0.314
AG	3244	3245	2	1	D -> S	3244	GA -> AG	GAT -> AGT	296	Substitution	Substitution	0.314
A	3243	3243	1	1		3243	G -> A	CAG -> CAA	296	SNP (transition)	None	0.003
T	3239	3239	1	1	P -> L	3239	C -> T	CCG -> CTG	296	SNP (transition)	Substitution	0.314
AAAAG	3233	3237	5	1	AA -> EK	3233	CCGCA -> AAAAG	GCC,GCA -> GAA,AAG	296	Substitution	Substitution	0.314
AC	3230	3231	2	1	R -> H	3230	GT -> AC	CGT -> CAC	296	Substitution	Substitution	0.314
AGGAAGAAG	3218	3228	10	2		3218	GCCGCAAACGC -> AGGAAGAAG		296	Deletion	Frame Shift	0.314
G	3216	3216	1	1		3216	A -> G	CAA -> CAG	296	SNP (transition)	None	0.314
T	3212	3212	1	1	P -> L	3212	C -> T	CCG -> CTG	296	SNP (transition)	Substitution	0.003
GT	3212	3213	2	1	P -> R	3212	CG -> GT	CCG -> CGT	296	Substitution	Substitution	0.314
A	3210	3210	1	1		3210	G -> A	CAG -> CAA	296	SNP (transition)	None	0.003
ACT	3208	3210	3	1	Q -> T	3208	CAG -> ACT	CAG -> ACT	296	Substitution	Substitution	0.003
GCT	3208	3210	3	1	Q -> A	3208	CAG -> GCT	CAG -> GCT	296	Substitution	Substitution	0.311
ATT	3205	3207	3	1	S -> I	3205	TCC -> ATT	TCC -> ATT	296	Substitution	Substitution	0.314
G	3202	3202	1	1	Q -> E	3202	C -> G	CAA -> GAA	296	SNP (transversion)	Substitution	0.314
G	3196	3196	1	1	T -> A	3196	A -> G	ACA -> GCA	296	SNP (transition)	Substitution	0.314
CA	3192	3193	2	1	RQ -> RK	3192	TC -> CA	CGT,CAA -> CGC,AAA	296	Substitution	Substitution	0.314
A	3181	3189	9	1		3181	GAGGAACGC -> A		296	Deletion	Frame Shift	0.314
CA	3177	3178	2	1	GE -> GK	3177	GG -> CA	GGG,GAA -> GGC,AAA	296	Substitution	Substitution	0.314
GA	3166	3174	8	2		3166	CAAAGGGCC -> GA		296	Deletion	Frame Shift	0.314
ACG	3161	3163	3	1	AK -> DE	3161	CAA -> ACG	GCA,AAA -> GAC,GAA	296	Substitution	Substitution	0.314
CGTCAAAAA	3151	3159	9	1	ELS -> RQK	3151	GAGTTGTCG -> CGTCAAAAA	GAG,TTG,TCG -> CGT,CAA,AAA	296	Substitution	Substitution	0.314
GTT	3145	3147	3	1	S -> V	3145	TCG -> GTT	TCG -> GTT	296	Substitution	Substitution	0.314
CAGAA	3137	3141	5	1	GR -> AE	3137	GGCGT -> CAGAA	GGG,CGT -> GCA,GAA	296	Substitution	Substitution	0.314
A	3134	3134	1	1	A -> E	3134	C -> A	GCA -> GAA	296	SNP (transversion)	Substitution	0.314
C	3131	3131	1	1	E -> A	3131	A -> C	GAA -> GCA	296	SNP (transversion)	Substitution	0.314
A	3091	3091	1	1	Q -> K	3091	C -> A	CAA -> AAA	296	SNP (transversion)	Substitution	0.003
CCTC	3084	3087	4	1	AK -> AL	3084	AAAA -> CCTC	GCA,AAA -> GCC,CTC	296	Substitution	Substitution	0.595
G	3063	3063	1	1		3063	A -> G	CAA -> CAG	296	SNP (transition)	None	0.845
T	3054	3054	1	1		3054	C -> T	CCC -> CCT	296	SNP (transition)	None	0.412
C	3039	3039	1	1		3039	T -> C	ATT -> ATC	296	SNP (transition)	None	0.689
A	3034	3034	1	1	D -> N	3034	G -> A	GAT -> AAT	296	SNP (transition)	Substitution	0.689
G	3027	3027	1	1		3027	A -> G	AAA -> AAG	296	SNP (transition)	None	0.554
T	2957	2957	1	1	P -> L	2957	C -> T	CCG -> CTG	296	SNP (transition)	Substitution	0.003
G	2954	2954	1	1	A -> G	2954	C -> G	GCC -> GGC	296	SNP (transversion)	Substitution	0.003
T	2954	2954	1	1	A -> V	2954	C -> T	GCC -> GTC	296	SNP (transition)	Substitution	0.003
C	2952	2952	1	1		2952	G -> C	CCG -> CCC	296	SNP (transversion)	None	0.003
A	2949	2949	1	1		2949	G -> A	AAG -> AAA	296	SNP (transition)	None	0.003
G	2942	2942	1	1	P -> R	2942	C -> G	CCA -> CGA	296	SNP (transversion)	Substitution	0.003
A	2931	2931	1	1		2931	G -> A	GGG -> GGA	296	SNP (transition)	None	0.003
A	2785	2785	1	1	G -> R	2785	G -> A	GGG -> AGG	296	SNP (transition)	Substitution	0.132
G	2758	2758	1	1	N -> D	2758	A -> G	AAT -> GAT	296	SNP (transition)	Substitution	0.044
T	2736	2736	1	1		2736	C -> T	GGC -> GGT	296	SNP (transition)	None	0.047
A	2722	2722	1	1	E -> K	2722	G -> A	GAA -> AAA	296	SNP (transition)	Substitution	0.047
A	2690	2690	1	1	A -> E	2690	C -> A	GCG -> GAG	296	SNP (transversion)	Substitution	0.105
C	2683	2683	1	1	D -> H	2683	G -> C	GAC -> CAC	296	SNP (transversion)	Substitution	0.105
C	2635	2635	1	1	I -> L	2635	A -> C	ATC -> CTC	296	SNP (transversion)	Substitution	0.101
A	2605	2605	1	1	D -> N	2605	G -> A	GAT -> AAT	296	SNP (transition)	Substitution	0.003
T	2544	2544	1	1		2544	C -> T	GGC -> GGT	296	SNP (transition)	None	0.142
A	2501	2501	1	1	S -> N	2501	G -> A	AGC -> AAC	296	SNP (transition)	Substitution	0.003
A	2490	2490	1	1		2490	G -> A	GGG -> GGA	296	SNP (transition)	None	0.51
A	2479	2479	1	1	Q -> K	2479	C -> A	CAA -> AAA	296	SNP (transversion)	Substitution	0.709
G	2435	2435	1	1	N -> S	2435	A -> G	AAT -> AGT	296	SNP (transition)	Substitution	0.287
A	2411	2411	1	1	R -> Q	2411	G -> A	CGG -> CAG	296	SNP (transition)	Substitution	0.007
A	2406	2406	1	1		2406	G -> A	GCG -> GCA	296	SNP (transition)	None	0.007
G	2376	2376	1	1		2376	A -> G	TTA -> TTG	296	SNP (transition)	None	0.003
A	2369	2369	1	1	G -> D	2369	G -> A	GGC -> GAC	296	SNP (transition)	Substitution	0.027
A	2338	2338	1	1	D -> N	2338	G -> A	GAC -> AAC	296	SNP (transition)	Substitution	0.003
A	2337	2337	1	1		2337	G -> A	TCG -> TCA	296	SNP (transition)	None	0.003
T	2276	2276	1	1	A -> V	2276	C -> T	GCA -> GTA	296	SNP (transition)	Substitution	0.003
T	2271	2271	1	1		2271	C -> T	ATC -> ATT	296	SNP (transition)	None	0.105
A	2241	2241	1	1		2241	C -> A	GGC -> GGA	296	SNP (transversion)	None	0.838
T	2217	2217	1	1		2217	C -> T	AAC -> AAT	296	SNP (transition)	None	0.027
A	2209	2209	1	1	A -> T	2209	G -> A	GCG -> ACG	296	SNP (transition)	Substitution	0.041
T	2142	2142	1	1		2142	C -> T	TTC -> TTT	296	SNP (transition)	None	0.162
T	2123	2123	1	1	A -> V	2123	C -> T	GCC -> GTC	296	SNP (transition)	Substitution	0.024
A	2078	2078	1	1	G -> D	2078	G -> A	GGT -> GAT	296	SNP (transition)	Substitution	0.003
G	2028	2028	1	1		2028	C -> G	GCC -> GCG	296	SNP (transversion)	None	0.615
T	2027	2027	1	1	A -> V	2027	C -> T	GCC -> GTC	296	SNP (transition)	Substitution	0.003
C	1986	1986	1	1		1986	T -> C	AAT -> AAC	296	SNP (transition)	None	0.162
G	1965	1965	1	1		1965	C -> G	GGC -> GGG	296	SNP (transversion)	None	0.568
A	1949	1949	1	1	G -> E	1949	G -> A	GGA -> GAA	296	SNP (transition)	Substitution	0.544
T	1902	1902	1	1		1902	C -> T	AAC -> AAT	296	SNP (transition)	None	0.003
C	1896	1896	1	1		1896	T -> C	CAT -> CAC	296	SNP (transition)	None	0.598
A	1870	1870	1	1	E -> K	1870	G -> A	GAA -> AAA	296	SNP (transition)	Substitution	0.135
G	1863	1863	1	1		1863	A -> G	ACA -> ACG	296	SNP (transition)	None	0.615
ATAT	1857	1860	4	1	GS -> GY	1857	CAGC -> ATAT	GGC,AGC -> GGA,TAT	296	Substitution	Substitution	0.615
A	1856	1856	1	1	G -> D	1856	G -> A	GGC -> GAC	296	SNP (transition)	Substitution	0.01
T	1851	1851	1	1	L -> F	1851	A -> T	TTA -> TTT	296	SNP (transversion)	Substitution	0.615
GTC	1846	1848	2	2	I -> V	1846	ATT -> GTC	ATT -> GTC	296	Substitution	Substitution	0.615
C	1843	1843	1	1	W -> R	1843	T -> C	TGG -> CGG	296	SNP (transition)	Substitution	0.003
GCA	1828	1830	2	2	T -> A	1828	ACG -> GCA	ACG -> GCA	296	Substitution	Substitution	0.615
TGT	1824	1826	3	1	GQ -> GV	1824	ACA -> TGT	GGA,CAA -> GGT,GTA	296	Substitution	Substitution	0.48
TGCG	1824	1827	4	1	GQ -> GA	1824	ACAA -> TGCG	GGA,CAA -> GGT,GCG	296	Substitution	Substitution	0.135
G	1820	1820	1	1	N -> S	1820	A -> G	AAC -> AGC	296	SNP (transition)	Substitution	0.003
G	1818	1818	1	1		1818	A -> G	GAA -> GAG	296	SNP (transition)	None	0.48
CAG	1816	1818	2	2	E -> Q	1816	GAA -> CAG	GAA -> CAG	296	Substitution	Substitution	0.003
T	1813	1813	1	1	P -> S	1813	C -> T	CCC -> TCC	296	SNP (transition)	Substitution	0.003
A	1809	1809	1	1		1809	G -> A	CCG -> CCA	296	SNP (transition)	None	0.122
G	1800	1800	1	1		1800	T -> G	GTT -> GTG	296	SNP (transversion)	None	0.618
C	1797	1797	1	1		1797	T -> C	AGT -> AGC	296	SNP (transition)	None	0.459
AC	1796	1797	2	1	S -> N	1796	GT -> AC	AGT -> AAC	296	Substitution	Substitution	0.159
A	1792	1792	1	1	G -> S	1792	G -> A	GGC -> AGC	296	SNP (transition)	Substitution	0.003
C	1791	1791	1	1		1791	T -> C	GGT -> GGC	296	SNP (transition)	None	0.622
C	1767	1767	1	1		1767	T -> C	TAT -> TAC	296	SNP (transition)	None	0.051
C	1752	1752	1	1		1752	T -> C	CTT -> CTC	296	SNP (transition)	None	0.024
G	1740	1740	1	1		1740	A -> G	CAA -> CAG	296	SNP (transition)	None	0.024
T	1734	1734	1	1		1734	C -> T	ATC -> ATT	296	SNP (transition)	None	0.024
G	1731	1731	1	1		1731	C -> G	CCC -> CCG	296	SNP (transversion)	None	0.024
C	1728	1728	1	1		1728	A -> C	CGA -> CGC	296	SNP (transversion)	None	0.024
T	1727	1727	1	1	R -> L	1727	G -> T	CGA -> CTA	296	SNP (transversion)	Substitution	0.003
A	1725	1725	1	1		1725	G -> A	AGG -> AGA	296	SNP (transition)	None	0.024
T	1720	1720	1	1	P -> S	1720	C -> T	CCA -> TCA	296	SNP (transition)	Substitution	0.024
A	1719	1719	1	1		1719	G -> A	CGG -> CGA	296	SNP (transition)	None	0.574
AGA	1717	1719	2	2		1717	CGG -> AGA	CGG -> AGA	296	Substitution	None	0.003
G	1699	1699	1	1	N -> D	1699	A -> G	AAT -> GAT	296	SNP (transition)	Substitution	0.72
GATGAA	1696	1695	0	1	-> DE	1696	+GATGAA	-> GAT,GAA	296	Insertion	Insertion	0.003
T	1692	1692	1	1		1692	C -> T	GAC -> GAT	296	SNP (transition)	None	0.632
AAT	1690	1692	2	2	D -> N	1690	GAC -> AAT	GAC -> AAT	296	Substitution	Substitution	0.003
C	1674	1674	1	1		1674	T -> C	AGT -> AGC	296	SNP (transition)	None	0.75
C	1658	1658	1	1	S -> T	1658	G -> C	AGC -> ACC	296	SNP (transversion)	Substitution	0.003
G	1607	1607	1	1	H -> R	1607	A -> G	CAC -> CGC	296	SNP (transition)	Substitution	0.003
G	1604	1604	1	1	D -> G	1604	A -> G	GAC -> GGC	296	SNP (transition)	Substitution	0.166
A	1540	1540	1	1	D -> N	1540	G -> A	GAC -> AAC	296	SNP (transition)	Substitution	0.196
A	1534	1534	1	1	G -> S	1534	G -> A	GGC -> AGC	296	SNP (transition)	Substitution	0.003
A	1528	1528	1	1	A -> T	1528	G -> A	GCC -> ACC	296	SNP (transition)	Substitution	0.01
A	1497	1497	1	1		1497	G -> A	CTG -> CTA	296	SNP (transition)	None	0.611
C	1494	1494	1	1		1494	T -> C	AAT -> AAC	296	SNP (transition)	None	0.611
CG	1488	1489	2	1	PN -> PD	1488	GA -> CG	CCG,AAT -> CCC,GAT	296	Substitution	Substitution	0.611
T	1485	1485	1	1		1485	C -> T	AAC -> AAT	296	SNP (transition)	None	0.611
TCAAAT	1471	1476	4	3	PD -> SN	1471	CCGGAC -> TCAAAT	CCG,GAC -> TCA,AAT	296	Substitution	Substitution	0.611
T	1467	1467	1	1		1467	C -> T	AAC -> AAT	296	SNP (transition)	None	0.611
ATTA	1461	1464	3	2		1461	GCTG -> ATTA	GTG,CTG -> GTA,TTA	296	Substitution	None	0.611
G	1440	1440	1	1		1440	C -> G	GTC -> GTG	296	SNP (transversion)	None	0.233
C	1413	1413	1	1		1413	T -> C	GTT -> GTC	296	SNP (transition)	None	0.311
A	1405	1405	1	1	Q -> K	1405	C -> A	CAA -> AAA	296	SNP (transversion)	Substitution	0.855
GCCG	1399	1402	3	2	SN -> AD	1399	TCAA -> GCCG	TCA,AAC -> GCC,GAC	296	Substitution	Substitution	0.855
C	1390	1390	1	1	K -> Q	1390	A -> C	AAA -> CAA	296	SNP (transversion)	Substitution	0.287
T	1378	1378	1	1	I -> F	1378	A -> T	ATT -> TTT	296	SNP (transversion)	Substitution	0.003
G	1359	1359	1	1		1359	A -> G	AAA -> AAG	296	SNP (transition)	None	0.696
A	1320	1320	1	1		1320	G -> A	TTG -> TTA	296	SNP (transition)	None	0.024
A	1317	1317	1	1		1317	T -> A	ACT -> ACA	296	SNP (transversion)	None	0.024
C	1222	1222	1	1		1222	T -> C	TTA -> CTA	296	SNP (transition)	None	0.122
G	1211	1211	1	1	D -> G	1211	A -> G	GAC -> GGC	296	SNP (transition)	Substitution	0.044
T	1200	1200	1	1		1200	C -> T	GGC -> GGT	296	SNP (transition)	None	0.25
T	1167	1167	1	1		1167	C -> T	GGC -> GGT	296	SNP (transition)	None	0.047
A	1166	1166	1	1	G -> D	1166	G -> A	GGC -> GAC	296	SNP (transition)	Substitution	0.003
T	1161	1161	1	1		1161	G -> T	GCG -> GCT	296	SNP (transversion)	None	0.044
A	1138	1138	1	1	D -> N	1138	G -> A	GAT -> AAT	296	SNP (transition)	Substitution	0.196
G	1130	1130	1	1	L -> W	1130	T -> G	TTG -> TGG	296	SNP (transversion)	Substitution	0.01
A	1117	1117	1	1	D -> N	1117	G -> A	GAC -> AAC	296	SNP (transition)	Substitution	0.074
G	1101	1101	1	1		1101	A -> G	CAA -> CAG	296	SNP (transition)	None	0.233
A	1089	1089	1	1		1089	G -> A	GCG -> GCA	296	SNP (transition)	None	0.233
G	1085	1085	1	1	D -> G	1085	A -> G	GAT -> GGT	296	SNP (transition)	Substitution	0.057
AGG	1081	1083	2	2	G -> R	1081	GGA -> AGG	GGA -> AGG	296	Substitution	Substitution	0.213
GG	1072	1073	2	1	N -> G	1072	AA -> GG	AAC -> GGC	296	Substitution	Substitution	0.213
T	1070	1070	1	1	A -> V	1070	C -> T	GCC -> GTC	296	SNP (transition)	Substitution	0.027
T	1053	1053	1	1		1053	G -> T	TCG -> TCT	296	SNP (transversion)	None	0.152
C	1050	1050	1	1		1050	T -> C	GGT -> GGC	296	SNP (transition)	None	0.152
T	1047	1047	1	1		1047	C -> T	ATC -> ATT	296	SNP (transition)	None	0.155
AAG	1042	1044	2	2	H -> K	1042	CAT -> AAG	CAT -> AAG	296	Substitution	Substitution	0.155
C	1032	1032	1	1		1032	T -> C	GGT -> GGC	296	SNP (transition)	None	0.155
TTCT	1029	1029	1	1	T -> TS	1029	G -> TTCT	ACG -> ACT,TCT	296	Insertion	Insertion	0.155
TT	1025	1026	2	1	T -> I	1025	CC -> TT	ACC -> ATT	296	Substitution	Substitution	0.155
C	1023	1023	1	1	K -> N	1023	A -> C	AAA -> AAC	296	SNP (transversion)	Substitution	0.155
A	994	994	1	1	V -> I	994	G -> A	GTC -> ATC	296	SNP (transition)	Substitution	0.041
T	992	992	1	1	T -> I	992	C -> T	ACC -> ATC	296	SNP (transition)	Substitution	0.101
G	991	991	1	1	T -> A	991	A -> G	ACC -> GCC	296	SNP (transition)	Substitution	0.003
A	988	988	1	1	G -> S	988	G -> A	GGC -> AGC	296	SNP (transition)	Substitution	0.003
T	986	986	1	1	A -> V	986	C -> T	GCC -> GTC	296	SNP (transition)	Substitution	0.003
G	977	977	1	1	H -> R	977	A -> G	CAC -> CGC	296	SNP (transition)	Substitution	0.236
G	964	964	1	1	K -> E	964	A -> G	AAA -> GAA	296	SNP (transition)	Substitution	0.054
T	942	942	1	1		942	C -> T	ATC -> ATT	296	SNP (transition)	None	0.003
T	924	924	1	1		924	A -> T	TCA -> TCT	296	SNP (transversion)	None	0.041
G	909	909	1	1		909	T -> G	GGT -> GGG	296	SNP (transversion)	None	0.041
T	894	894	1	1		894	C -> T	TAC -> TAT	296	SNP (transition)	None	0.041
TG	888	889	2	1	GT -> GA	888	AA -> TG	GGA,ACT -> GGT,GCT	296	Substitution	Substitution	0.02
A	885	885	1	1		885	G -> A	TTG -> TTA	296	SNP (transition)	None	0.02
AC	843	844	2	1		843	GT -> AC	CCG,TTA -> CCA,CTA	296	Substitution	None	0.054
C	792	792	1	1		792	T -> C	CTT -> CTC	296	SNP (transition)	None	0.054
C	780	780	1	1		780	T -> C	CTT -> CTC	296	SNP (transition)	None	0.054
G	759	759	1	1		759	A -> G	AAA -> AAG	296	SNP (transition)	None	0.054
A	709	709	1	1	D -> N	709	G -> A	GAC -> AAC	296	SNP (transition)	Substitution	0.003
A	661	661	1	1	A -> T	661	G -> A	GCC -> ACC	296	SNP (transition)	Substitution	0.007
G	601	601	1	1	K -> E	601	A -> G	AAA -> GAA	296	SNP (transition)	Substitution	0.003
C	534	534	1	1		534	T -> C	ACT -> ACC	296	SNP (transition)	None	0.672
A	529	529	1	1	D -> N	529	G -> A	GAT -> AAT	296	SNP (transition)	Substitution	0.294
G	528	528	1	1		528	A -> G	TTA -> TTG	296	SNP (transition)	None	0.682
A	518	518	1	1	G -> D	518	G -> A	GGC -> GAC	296	SNP (transition)	Substitution	0.014
G	495	495	1	1		495	A -> G	GCA -> GCG	296	SNP (transition)	None	0.355
T	492	492	1	1		492	G -> T	GTG -> GTT	296	SNP (transversion)	None	0.355
C	435	435	1	1		435	T -> C	AAT -> AAC	296	SNP (transition)	None	0.277
G	424	424	1	1	S -> G	424	A -> G	AGT -> GGT	296	SNP (transition)	Substitution	0.412
C	376	376	1	1	E -> Q	376	G -> C	GAA -> CAA	296	SNP (transversion)	Substitution	0.007
T	336	336	1	1		336	C -> T	GGC -> GGT	296	SNP (transition)	None	0.02
T	216	216	1	1		216	C -> T	AAC -> AAT	296	SNP (transition)	None	0.003
A	207	207	1	1		207	G -> A	GCG -> GCA	296	SNP (transition)	None	0.686
G	190	190	1	1	Q -> E	190	C -> G	CAA -> GAA	296	SNP (transversion)	Substitution	0.02
A	185	185	1	1	R -> Q	185	G -> A	CGA -> CAA	296	SNP (transition)	Substitution	0.382
T	156	156	1	1		156	C -> T	GGC -> GGT	296	SNP (transition)	None	0.007
C	32	32	1	1	I -> T	32	T -> C	ATA -> ACA	296	SNP (transition)	Substitution	0.007
T	30	30	1	1		30	C -> T	GCC -> GCT	296	SNP (transition)	None	0.003
A	14	14	1	1	R -> H	14	G -> A	CGT -> CAT	296	SNP (transition)	Substitution	0.003

## Sheet: IgA2 protease
Name	Minimum	Maximum	Length	# Intervals	Amino Acid Change	CDS Position	Change	Codon Change	Coverage	Polymorphism Type	Protein Effect	Variant Frequency
A	4371	4371	1	1		4371	G -> A	CAG -> CAA	173	SNP (transition)	None	0.006
T	4355	4355	1	1	P -> L	4355	C -> T	CCG -> CTG	173	SNP (transition)	Substitution	0.006
T	4354	4354	1	1	P -> S	4354	C -> T	CCG -> TCG	173	SNP (transition)	Substitution	0.017
A	4353	4353	1	1		4353	G -> A	GGG -> GGA	173	SNP (transition)	None	0.012
A	4351	4351	1	1	G -> R	4351	G -> A	GGG -> AGG	173	SNP (transition)	Substitution	0.006
T	4344	4344	1	1		4344	C -> T	GCC -> GCT	173	SNP (transition)	None	0.006
A	4236	4236	1	1		4236	G -> A	ACG -> ACA	173	SNP (transition)	None	0.006
T	4214	4214	1	1	A -> V	4214	C -> T	GCC -> GTC	173	SNP (transition)	Substitution	0.006
A	4194	4194	1	1		4194	G -> A	TTG -> TTA	173	SNP (transition)	None	0.006
A	4164	4164	1	1		4164	G -> A	CCG -> CCA	173	SNP (transition)	None	0.006
T	4131	4131	1	1		4131	C -> T	CGC -> CGT	173	SNP (transition)	None	0.006
A	4109	4109	1	1	G -> D	4109	G -> A	GGC -> GAC	173	SNP (transition)	Substitution	0.006
A	4050	4050	1	1		4050	G -> A	ACG -> ACA	173	SNP (transition)	None	0.006
T	3957	3957	1	1		3957	C -> T	GGC -> GGT	173	SNP (transition)	None	0.006
A	3943	3943	1	1	D -> N	3943	G -> A	GAC -> AAC	173	SNP (transition)	Substitution	0.006
A	3916	3916	1	1	A -> T	3916	G -> A	GCG -> ACG	173	SNP (transition)	Substitution	0.012
TTCGACATCGGCAGG	3892	3891	0	1	-> FDIGR	3892	+TTCGACATCGGCAGG	-> TTC,GAC,ATC,GGC,AGG	173	Insertion	Insertion	0.006
T	3864	3864	1	1		3864	C -> T	GCC -> GCT	173	SNP (transition)	None	0.006
A	3835	3835	1	1	G -> S	3835	G -> A	GGC -> AGC	173	SNP (transition)	Substitution	0.006
A	3812	3812	1	1	G -> E	3812	G -> A	GGA -> GAA	173	SNP (transition)	Substitution	0.566
T	3786	3786	1	1		3786	C -> T	GGC -> GGT	173	SNP (transition)	None	0.006
A	3775	3775	1	1	G -> R	3775	G -> A	GGG -> AGG	173	SNP (transition)	Substitution	0.046
A	3756	3756	1	1	M -> I	3756	G -> A	ATG -> ATA	173	SNP (transition)	Substitution	0.006
A	3716	3716	1	1	R -> H	3716	G -> A	CGC -> CAC	173	SNP (transition)	Substitution	0.006
G	3714	3714	1	1	F -> L	3714	C -> G	TTC -> TTG	173	SNP (transversion)	Substitution	0.006
C	3650	3650	1	1	D -> A	3650	A -> C	GAC -> GCC	173	SNP (transversion)	Substitution	0.006
A	3639	3639	1	1		3639	G -> A	GTG -> GTA	173	SNP (transition)	None	0.029
T	3613	3613	1	1	A -> S	3613	G -> T	GCC -> TCC	173	SNP (transversion)	Substitution	0.029
T	3536	3536	1	1	Q -> L	3536	A -> T	CAA -> CTA	173	SNP (transversion)	Substitution	0.006
G	3533	3533	1	1	P -> R	3533	C -> G	CCC -> CGC	173	SNP (transversion)	Substitution	0.006
GCAACCCCAACC	3528	3527	0	1	P -> PQPQP	3528	+GCAACCCCAACC	CCG -> CCG,CAA,CCC,CAA,CCG	173	Insertion	Insertion	0.012
GCAGCCCCAACC	3528	3527	0	1	P -> PQPQP	3528	+GCAGCCCCAACC	CCG -> CCG,CAG,CCC,CAA,CCG	173	Insertion	Insertion	0.064
	3523	3530	8	1		3523	-CAACCGCA		173	Deletion	Frame Shift	0.202
G	3523	3531	9	1		3523	CAACCGCAA -> G		173	Deletion	Frame Shift	0.04
G	3522	3522	1	1		3522	C -> G	CCC -> CCG	173	SNP (transversion)	None	0.058
	3519	3522	4	1		3519	-GCCC		173	Deletion	Frame Shift	0.243
GATTT	3511	3518	8	1	QPQ -> DL	3511	CAACCGCA -> GATTT	CAA,CCG,CAG -> GAT,TTG	173	Deletion	Deletion	0.058
G	3509	3509	1	1	P -> R	3509	C -> G	CCG -> CGG	173	SNP (transversion)	Substitution	0.058
CCCGC	3503	3507	5	1	DL -> AR	3503	ATTTG -> CCCGC	GAT,TTG -> GCC,CGC	173	Substitution	Substitution	0.023
CCCGC	3502	3507	6	1		3502	GATTTG -> CCCGC		173	Deletion	Frame Shift	0.035
C	3501	3501	1	1		3501	G -> C	CGG -> CGC	173	SNP (transversion)	None	0.023
	3489	3497	9	1	RRAR -> R	3489	-CCGCGCCCG	CGC,CGC,GCC,CGC -> CGC	173	Deletion	Deletion	0.017
A	3487	3487	1	1	R -> S	3487	C -> A	CGC -> AGC	173	SNP (transversion)	Substitution	0.006
T	3487	3487	1	1	R -> C	3487	C -> T	CGC -> TGC	173	SNP (transition)	Substitution	0.006
	3487	3488	2	1		3487	-CG		173	Deletion	Frame Shift	0.006
	3487	3501	15	1	RRARR ->	3487	-CGCCGCGCCCGCCGG	CGC,CGC,GCC,CGC,CGG ->	173	Deletion	Deletion	0.035
	3485	3486	2	1		3485	-CC		173	Deletion	Frame Shift	0.04
T	3481	3481	1	1	R -> C	3481	C -> T	CGC -> TGC	173	SNP (transition)	Substitution	0.006
G	3480	3480	1	1		3480	C -> G	CCC -> CCG	173	SNP (transversion)	None	0.006
A	3472	3472	1	1	A -> T	3472	G -> A	GCC -> ACC	173	SNP (transition)	Substitution	0.035
A	3460	3460	1	1	P -> T	3460	C -> A	CCG -> ACG	173	SNP (transversion)	Substitution	0.006
A	3458	3458	1	1	R -> Q	3458	G -> A	CGG -> CAG	173	SNP (transition)	Substitution	0.006
T	3403	3403	1	1	R -> W	3403	C -> T	CGG -> TGG	173	SNP (transition)	Substitution	0.006
A	3388	3388	1	1	E -> K	3388	G -> A	GAG -> AAG	173	SNP (transition)	Substitution	0.006
A	3385	3385	1	1	A -> T	3385	G -> A	GCG -> ACG	173	SNP (transition)	Substitution	0.006
T	3371	3371	1	1	A -> V	3371	C -> T	GCC -> GTC	173	SNP (transition)	Substitution	0.006
G	3310	3310	1	1	N -> D	3310	A -> G	AAT -> GAT	173	SNP (transition)	Substitution	0.688
C	3293	3293	1	1	L -> P	3293	T -> C	CTG -> CCG	173	SNP (transition)	Substitution	0.006
A	3291	3291	1	1		3291	G -> A	GCG -> GCA	173	SNP (transition)	None	0.012
A	3235	3235	1	1	A -> T	3235	G -> A	GCA -> ACA	173	SNP (transition)	Substitution	0.006
A	3214	3214	1	1	A -> T	3214	G -> A	GCC -> ACC	173	SNP (transition)	Substitution	0.017
A	3194	3194	1	1	G -> D	3194	G -> A	GGC -> GAC	173	SNP (transition)	Substitution	0.006
T	3186	3186	1	1		3186	C -> T	GAC -> GAT	173	SNP (transition)	None	0.006
A	3162	3162	1	1		3162	G -> A	CCG -> CCA	173	SNP (transition)	None	0.006
T	3150	3150	1	1		3150	C -> T	CGC -> CGT	173	SNP (transition)	None	0.006
A	3141	3141	1	1		3141	C -> A	GGC -> GGA	173	SNP (transversion)	None	0.012
A	3136	3136	1	1	D -> N	3136	G -> A	GAC -> AAC	173	SNP (transition)	Substitution	0.006
G	3133	3133	1	1	K -> E	3133	A -> G	AAA -> GAA	173	SNP (transition)	Substitution	0.006
A	3129	3129	1	1		3129	C -> A	ATC -> ATA	173	SNP (transversion)	None	0.006
T	3104	3104	1	1	A -> V	3104	C -> T	GCC -> GTC	173	SNP (transition)	Substitution	0.006
T	3078	3078	1	1		3078	C -> T	TTC -> TTT	173	SNP (transition)	None	0.023
A	2970	2970	1	1		2970	C -> A	GGC -> GGA	173	SNP (transversion)	None	0.017
C	2958	2958	1	1	E -> D	2958	A -> C	GAA -> GAC	173	SNP (transversion)	Substitution	0.023
A	2917	2917	1	1	E -> K	2917	G -> A	GAA -> AAA	173	SNP (transition)	Substitution	0.012
A	2865	2865	1	1		2865	G -> A	ACG -> ACA	173	SNP (transition)	None	0.012
T	2846	2846	1	1	A -> V	2846	C -> T	GCA -> GTA	173	SNP (transition)	Substitution	0.006
A	2780	2780	1	1	S -> N	2780	G -> A	AGT -> AAT	173	SNP (transition)	Substitution	0.006
AGTGCGGCAGATGCGCAAACCGGC	2779	2778	0	1	-> SAADAQTG	2779	+AGTGCGGCAGATGCGCAAACCGGC	-> AGT,GCG,GCA,GAT,GCG,CAA,ACC,GGC	173	Insertion	Insertion	0.006
T	2752	2752	1	1	H -> Y	2752	C -> T	CAC -> TAC	173	SNP (transition)	Substitution	0.006
A	2682	2682	1	1		2682	G -> A	CTG -> CTA	173	SNP (transition)	None	0.006
A	2679	2679	1	1		2679	G -> A	ACG -> ACA	173	SNP (transition)	None	0.029
C	2626	2626	1	1	K -> Q	2626	A -> C	AAA -> CAA	173	SNP (transversion)	Substitution	0.075
A	2615	2615	1	1	R -> H	2615	G -> A	CGC -> CAC	173	SNP (transition)	Substitution	0.006
T	2459	2459	1	1	S -> L	2459	C -> T	TCG -> TTG	173	SNP (transition)	Substitution	0.006
T	2400	2400	1	1		2400	C -> T	CTC -> CTT	173	SNP (transition)	None	0.566
A	2031	2031	1	1	D -> E	2031	C -> A	GAC -> GAA	173	SNP (transversion)	Substitution	0.006
C	2011	2011	1	1	W -> R	2011	T -> C	TGG -> CGG	173	SNP (transition)	Substitution	0.006
T	1859	1859	1	1	T -> I	1859	C -> T	ACT -> ATT	173	SNP (transition)	Substitution	0.006
A	1852	1852	1	1	D -> N	1852	G -> A	GAT -> AAT	173	SNP (transition)	Substitution	0.006
G	1747	1747	1	1	N -> D	1747	A -> G	AAC -> GAC	173	SNP (transition)	Substitution	0.006
A	1598	1598	1	1	G -> E	1598	G -> A	GGA -> GAA	173	SNP (transition)	Substitution	0.006
G	1573	1573	1	1	K -> E	1573	A -> G	AAA -> GAA	173	SNP (transition)	Substitution	0.006
T	1570	1570	1	1	D -> Y	1570	G -> T	GAC -> TAC	173	SNP (transversion)	Substitution	0.006
A	1560	1560	1	1		1560	G -> A	CAG -> CAA	173	SNP (transition)	None	0.185
A	1549	1549	1	1	A -> T	1549	G -> A	GCC -> ACC	173	SNP (transition)	Substitution	0.092
G	1534	1534	1	1	T -> A	1534	A -> G	ACG -> GCG	173	SNP (transition)	Substitution	0.006
AC	1505	1506	2	1	S -> N	1505	GT -> AC	AGT -> AAC	173	Substitution	Substitution	0.168
A	1434	1434	1	1		1434	G -> A	TCG -> TCA	173	SNP (transition)	None	0.012
G	1291	1291	1	1	N -> D	1291	A -> G	AAC -> GAC	173	SNP (transition)	Substitution	0.006
G	1229	1229	1	1	N -> S	1229	A -> G	AAC -> AGC	173	SNP (transition)	Substitution	0.006
A	1210	1210	1	1	E -> K	1210	G -> A	GAA -> AAA	173	SNP (transition)	Substitution	0.064
A	1143	1143	1	1		1143	G -> A	GGG -> GGA	173	SNP (transition)	None	0.012
G	1028	1028	1	1	D -> G	1028	A -> G	GAT -> GGT	173	SNP (transition)	Substitution	0.006
A	1015	1015	1	1	A -> T	1015	G -> A	GCA -> ACA	173	SNP (transition)	Substitution	0.012
G	1009	1009	1	1	N -> D	1009	A -> G	AAT -> GAT	173	SNP (transition)	Substitution	0.006
T	973	973	1	1	H -> Y	973	C -> T	CAT -> TAT	173	SNP (transition)	Substitution	0.006
A	946	946	1	1	D -> N	946	G -> A	GAT -> AAT	173	SNP (transition)	Substitution	0.006
G	858	858	1	1		858	A -> G	GTA -> GTG	173	SNP (transition)	None	0.006
A	855	855	1	1		855	G -> A	GGG -> GGA	173	SNP (transition)	None	0.006
T	840	840	1	1	K -> N	840	G -> T	AAG -> AAT	173	SNP (transversion)	Substitution	0.006
T	827	827	1	1	A -> V	827	C -> T	GCC -> GTC	173	SNP (transition)	Substitution	0.006
T	806	806	1	1	S -> L	806	C -> T	TCA -> TTA	173	SNP (transition)	Substitution	0.012
G	734	740	7	1	LGS -> C	734	TAGGTAG -> G	TTA,GGT,AGC -> TGC	173	Deletion	Deletion	0.006
C	673	673	1	1	S -> P	673	T -> C	TCT -> CCT	173	SNP (transition)	Substitution	0.006
T	667	667	1	1	A -> S	667	G -> T	GCA -> TCA	173	SNP (transversion)	Substitution	0.006
T	647	647	1	1	S -> I	647	G -> T	AGT -> ATT	173	SNP (transversion)	Substitution	0.006
C	607	607	1	1	Y -> H	607	T -> C	TAT -> CAT	173	SNP (transition)	Substitution	0.006
CGG	427	429	2	2		427	AGA -> CGG	AGA -> CGG	173	Substitution	None	0.006
T	421	421	1	1	V -> L	421	G -> T	GTG -> TTG	173	SNP (transversion)	Substitution	0.006
TA	414	415	2	1	YQ -> YK	414	CC -> TA	TAC,CAA -> TAT,AAA	173	Substitution	Substitution	0.006
A	409	409	1	1	S -> T	409	T -> A	TCT -> ACT	173	SNP (transversion)	Substitution	0.006
T	405	405	1	1		405	C -> T	CGC -> CGT	173	SNP (transition)	None	0.006
T	402	402	1	1		402	C -> T	CAC -> CAT	173	SNP (transition)	None	0.006
A	399	399	1	1		399	G -> A	CAG -> CAA	173	SNP (transition)	None	0.006
G	385	385	1	1	S -> G	385	A -> G	AGC -> GGC	173	SNP (transition)	Substitution	0.012
A	367	367	1	1	D -> N	367	G -> A	GAT -> AAT	173	SNP (transition)	Substitution	0.006
C	363	363	1	1		363	T -> C	AAT -> AAC	173	SNP (transition)	None	0.006
C	358	358	1	1	N -> H	358	A -> C	AAC -> CAC	173	SNP (transversion)	Substitution	0.006
T	314	314	1	1	A -> V	314	C -> T	GCG -> GTG	173	SNP (transition)	Substitution	0.006
G	288	288	1	1		288	A -> G	GTA -> GTG	173	SNP (transition)	None	0.006
A	267	267	1	1		267	G -> A	CCG -> CCA	173	SNP (transition)	None	0.006
A	258	258	1	1		258	G -> A	ACG -> ACA	173	SNP (transition)	None	0.006
A	252	252	1	1		252	G -> A	TCG -> TCA	173	SNP (transition)	None	0.006
T	121	121	1	1	R -> W	121	C -> T	CGG -> TGG	173	SNP (transition)	Substitution	0.006
G	116	116	1	1	Q -> R	116	A -> G	CAA -> CGA	173	SNP (transition)	Substitution	0.023
T	111	111	1	1		111	G -> T	CTG -> CTT	173	SNP (transversion)	None	0.006
T	75	75	1	1		75	C -> T	CCC -> CCT	173	SNP (transition)	None	0.006
T	57	57	1	1		57	C -> T	GGC -> GGT	173	SNP (transition)	None	0.006
A	56	56	1	1	G -> D	56	G -> A	GGC -> GAC	173	SNP (transition)	Substitution	0.006
G	48	48	1	1		48	T -> G	CCT -> CCG	173	SNP (transversion)	None	0.006
G	5	5	1	1	K -> R	5	A -> G	AAA -> AGA	173	SNP (transition)	Substitution	0.006

## Sheet: LbpA
Name	Minimum	Maximum	Length	# Intervals	Amino Acid Change	CDS Position	Change	Codon Change	Coverage	Polymorphism Type	Protein Effect	Variant Frequency
G	2830	2830	1	1		2830	T -> G		115	SNP (transversion)	Extension	0.052
T	2817	2817	1	1		2817	C -> T	CTC -> CTT	115	SNP (transition)	None	0.009
T	2808	2808	1	1		2808	C -> T	AGC -> AGT	115	SNP (transition)	None	0.017
T	2760	2760	1	1		2760	C -> T	GGC -> GGT	115	SNP (transition)	None	0.009
T	2667	2667	1	1		2667	C -> T	ACC -> ACT	115	SNP (transition)	None	0.009
C	2647	2647	1	1	N -> H	2647	A -> C	AAT -> CAT	120	SNP (transversion)	Substitution	0.008
C	2640	2640	1	1		2640	T -> C	GCT -> GCC	120	SNP (transition)	None	0.008
C	2631	2631	1	1		2631	T -> C	GAT -> GAC	120	SNP (transition)	None	0.008
TCG	2620	2622	3	1	K -> S	2620	AAA -> TCG	AAA -> TCG	120	Substitution	Substitution	0.008
T	2610	2610	1	1		2610	G -> T	ACG -> ACT	120	SNP (transversion)	None	0.05
CGT	2606	2608	3	1	VT -> AS	2606	TTA -> CGT	GTT,ACG -> GCG,TCG	120	Substitution	Substitution	0.008
A	2604	2604	1	1		2604	G -> A	AGG -> AGA	120	SNP (transition)	None	0.008
AA	2599	2600	2	1	G -> K	2599	GG -> AA	GGA -> AAA	120	Substitution	Substitution	0.008
A	2596	2596	1	1	A -> T	2596	G -> A	GCA -> ACA	120	SNP (transition)	Substitution	0.008
	2546	2546	1	1		2546	(A)5 -> (A)4		120	Deletion (tandem repeat)	Frame Shift	0.042
T	2516	2516	1	1	A -> V	2516	C -> T	GCA -> GTA	120	SNP (transition)	Substitution	0.008
G	2506	2506	1	1	K -> E	2506	A -> G	AAA -> GAA	120	SNP (transition)	Substitution	0.008
A	2499	2499	1	1		2499	C -> A	CCC -> CCA	120	SNP (transversion)	None	0.008
C	2428	2428	1	1	S -> P	2428	T -> C	TCC -> CCC	120	SNP (transition)	Substitution	0.008
C	2425	2425	1	1		2425	T -> C	TTG -> CTG	120	SNP (transition)	None	0.008
G	2423	2423	1	1	D -> G	2423	A -> G	GAC -> GGC	120	SNP (transition)	Substitution	0.008
A	2421	2421	1	1		2421	G -> A	CCG -> CCA	120	SNP (transition)	None	0.008
T	2420	2420	1	1	P -> L	2420	C -> T	CCG -> CTG	120	SNP (transition)	Substitution	0.008
C	2391	2391	1	1		2391	T -> C	CGT -> CGC	120	SNP (transition)	None	0.008
T	2376	2376	1	1		2376	A -> T	ACA -> ACT	120	SNP (transversion)	None	0.008
G	2373	2373	1	1		2373	C -> G	ACC -> ACG	120	SNP (transversion)	None	0.008
TT	2364	2365	2	1		2364	CC -> TT	GGC,CTG -> GGT,TTG	120	Substitution	None	0.008
T	2346	2346	1	1		2346	C -> T	TAC -> TAT	120	SNP (transition)	None	0.008
G	2343	2343	1	1		2343	A -> G	GTA -> GTG	120	SNP (transition)	None	0.008
C	2324	2324	1	1	K -> T	2324	A -> C	AAA -> ACA	120	SNP (transversion)	Substitution	0.008
A	2322	2322	1	1		2322	G -> A	GGG -> GGA	120	SNP (transition)	None	0.017
A	2316	2316	1	1		2316	C -> A	ATC -> ATA	120	SNP (transversion)	None	0.017
T	2313	2313	1	1		2313	C -> T	AAC -> AAT	120	SNP (transition)	None	0.017
GTT	2308	2310	2	2	I -> V	2308	ATC -> GTT	ATC -> GTT	120	Substitution	Substitution	0.017
A	2249	2249	1	1	R -> Q	2249	G -> A	CGA -> CAA	120	SNP (transition)	Substitution	0.017
T	2243	2243	1	1	A -> V	2243	C -> T	GCA -> GTA	120	SNP (transition)	Substitution	0.008
CAG	2239	2241	3	1	S -> Q	2239	TCA -> CAG	TCA -> CAG	120	Substitution	Substitution	0.017
A	2236	2236	1	1	D -> N	2236	G -> A	GAT -> AAT	120	SNP (transition)	Substitution	0.017
C	2220	2220	1	1	Q -> H	2220	A -> C	CAA -> CAC	120	SNP (transversion)	Substitution	0.017
C	2178	2178	1	1		2178	T -> C	AGT -> AGC	120	SNP (transition)	None	0.017
T	2151	2151	1	1		2151	C -> T	GGC -> GGT	120	SNP (transition)	None	0.008
C	2127	2127	1	1		2127	G -> C	CGG -> CGC	120	SNP (transversion)	None	0.017
C	2038	2038	1	1	F -> L	2038	T -> C	TTC -> CTC	120	SNP (transition)	Substitution	0.008
A	2037	2037	1	1		2037	C -> A	TCC -> TCA	120	SNP (transversion)	None	0.017
C	2034	2034	1	1		2034	T -> C	CCT -> CCC	120	SNP (transition)	None	0.017
TT	1998	1999	2	1	SV -> SL	1998	CG -> TT	TCC,GTG -> TCT,TTG	120	Substitution	Substitution	0.017
T	1987	1987	1	1	R -> W	1987	C -> T	CGG -> TGG	120	SNP (transition)	Substitution	0.008
T	1981	1981	1	1	P -> S	1981	C -> T	CCG -> TCG	120	SNP (transition)	Substitution	0.008
C	1975	1975	1	1	F -> L	1975	T -> C	TTC -> CTC	120	SNP (transition)	Substitution	0.042
TT	1946	1947	2	1	A -> V	1946	CC -> TT	GCC -> GTT	120	Substitution	Substitution	0.017
C	1900	1900	1	1	K -> Q	1900	A -> C	AAA -> CAA	120	SNP (transversion)	Substitution	0.158
T	1893	1893	1	1		1893	C -> T	TAC -> TAT	120	SNP (transition)	None	0.258
T	1884	1884	1	1		1884	C -> T	GGC -> GGT	120	SNP (transition)	None	0.017
T	1830	1830	1	1		1830	C -> T	CAC -> CAT	120	SNP (transition)	None	0.017
G	1787	1787	1	1	S -> C	1787	C -> G	TCC -> TGC	120	SNP (transversion)	Substitution	0.025
C	1770	1770	1	1		1770	T -> C	TAT -> TAC	120	SNP (transition)	None	0.417
A	1714	1714	1	1	Q -> K	1714	C -> A	CAA -> AAA	120	SNP (transversion)	Substitution	0.042
CCGACGG	1706	1712	6	2	EKN -> ADG	1706	AAAAGAA -> CCGACGG	GAA,AAG,AAT -> GCC,GAC,GGT	120	Substitution	Substitution	0.042
GGAGTATACC	1698	1704	6	2	GFD -> GEYT	1698	ATTCGAT -> GGAGTATACC	GGA,TTC,GAT -> GGG,GAG,TAT,ACC	120	Insertion	Insertion	0.042
CA	1690	1691	2	1	S -> H	1690	TC -> CA	TCC -> CAC	120	Substitution	Substitution	0.042
T	1673	1673	1	1	A -> V	1673	C -> T	GCG -> GTG	120	SNP (transition)	Substitution	0.008
C	1653	1653	1	1		1653	A -> C	CCA -> CCC	120	SNP (transversion)	None	0.375
T	1653	1653	1	1		1653	A -> T	CCA -> CCT	120	SNP (transversion)	None	0.017
T	1650	1650	1	1		1650	C -> T	CGC -> CGT	120	SNP (transition)	None	0.042
T	1648	1648	1	1	R -> C	1648	C -> T	CGC -> TGC	120	SNP (transition)	Substitution	0.008
T	1644	1644	1	1		1644	C -> T	ATC -> ATT	120	SNP (transition)	None	0.017
AG	1641	1642	2	1	AI -> AV	1641	GA -> AG	GCG,ATC -> GCA,GTC	120	Substitution	Substitution	0.042
AGTA	1641	1644	3	2	AI -> AV	1641	GATC -> AGTA	GCG,ATC -> GCA,GTA	120	Substitution	Substitution	0.358
C	1638	1638	1	1	K -> N	1638	A -> C	AAA -> AAC	120	SNP (transversion)	Substitution	0.017
G	1575	1575	1	1		1575	A -> G	AAA -> AAG	120	SNP (transition)	None	0.65
T	1530	1530	1	1		1530	C -> T	TTC -> TTT	120	SNP (transition)	None	0.008
T	1467	1467	1	1		1467	C -> T	GCC -> GCT	120	SNP (transition)	None	0.017
T	1438	1438	1	1		1438	C -> T	CTG -> TTG	120	SNP (transition)	None	0.008
C	1386	1386	1	1		1386	T -> C	GAT -> GAC	120	SNP (transition)	None	0.042
T	1371	1371	1	1		1371	G -> T	TCG -> TCT	120	SNP (transversion)	None	0.017
T	1368	1368	1	1		1368	C -> T	TAC -> TAT	120	SNP (transition)	None	0.017
AGCG	1362	1365	4	1	EK -> EA	1362	GAAA -> AGCG	GAG,AAA -> GAA,GCG	120	Substitution	Substitution	0.017
C	1361	1361	1	1	E -> A	1361	A -> C	GAG -> GCG	120	SNP (transversion)	Substitution	0.033
C	1359	1359	1	1		1359	T -> C	AAT -> AAC	120	SNP (transition)	None	0.017
T	1327	1327	1	1	R -> C	1327	C -> T	CGC -> TGC	120	SNP (transition)	Substitution	0.008
T	1318	1318	1	1	H -> Y	1318	C -> T	CAC -> TAC	120	SNP (transition)	Substitution	0.008
T	1311	1311	1	1		1311	C -> T	GAC -> GAT	120	SNP (transition)	None	0.017
C	1308	1308	1	1		1308	T -> C	ATT -> ATC	120	SNP (transition)	None	0.092
G	1271	1271	1	1	K -> R	1271	A -> G	AAG -> AGG	120	SNP (transition)	Substitution	0.017
G	1263	1263	1	1	N -> K	1263	T -> G	AAT -> AAG	120	SNP (transversion)	Substitution	0.017
A	1251	1251	1	1		1251	G -> A	AAG -> AAA	120	SNP (transition)	None	0.092
T	1200	1200	1	1		1200	C -> T	GGC -> GGT	120	SNP (transition)	None	0.008
C	1167	1167	1	1	E -> D	1167	A -> C	GAA -> GAC	120	SNP (transversion)	Substitution	0.017
C	1147	1147	1	1	Y -> H	1147	T -> C	TAC -> CAC	120	SNP (transition)	Substitution	0.008
T	1119	1119	1	1		1119	C -> T	GAC -> GAT	120	SNP (transition)	None	0.017
T	1111	1111	1	1	R -> C	1111	C -> T	CGT -> TGT	120	SNP (transition)	Substitution	0.017
G	1038	1038	1	1		1038	T -> G	TCT -> TCG	120	SNP (transversion)	None	0.008
T	1035	1035	1	1		1035	C -> T	GGC -> GGT	120	SNP (transition)	None	0.008
T	1027	1027	1	1	R -> C	1027	C -> T	CGC -> TGC	120	SNP (transition)	Substitution	0.008
T	992	992	1	1	G -> V	992	G -> T	GGC -> GTC	120	SNP (transversion)	Substitution	0.008
T	984	984	1	1		984	C -> T	GCC -> GCT	120	SNP (transition)	None	0.025
A	957	957	1	1		957	G -> A	GCG -> GCA	120	SNP (transition)	None	0.008
AT	937	938	2	1	Q -> M	937	CA -> AT	CAG -> ATG	120	Substitution	Substitution	0.025
A	933	933	1	1		933	G -> A	GAG -> GAA	120	SNP (transition)	None	0.025
G	930	930	1	1		930	A -> G	GAA -> GAG	120	SNP (transition)	None	0.008
T	914	914	1	1	P -> L	914	C -> T	CCT -> CTT	120	SNP (transition)	Substitution	0.008
A	910	910	1	1	Q -> K	910	C -> A	CAG -> AAG	120	SNP (transversion)	Substitution	0.008
A	904	904	1	1	Q -> K	904	C -> A	CAA -> AAA	120	SNP (transversion)	Substitution	0.025
T	876	876	1	1		876	C -> T	CTC -> CTT	120	SNP (transition)	None	0.025
AA	868	869	2	1	R -> N	868	CG -> AA	CGC -> AAC	120	Substitution	Substitution	0.008
A	857	857	1	1	I -> K	857	T -> A	ATA -> AAA	120	SNP (transversion)	Substitution	0.008
TC	823	824	2	1	L -> S	823	CT -> TC	CTC -> TCC	120	Substitution	Substitution	0.008
GA	820	821	2	1	T -> E	820	AC -> GA	ACA -> GAA	120	Substitution	Substitution	0.008
CG	817	818	2	1	N -> R	817	AA -> CG	AAT -> CGT	120	Substitution	Substitution	0.008
C	803	803	1	1	L -> S	803	T -> C	TTA -> TCA	120	SNP (transition)	Substitution	0.008
A	794	794	1	1	P -> Q	794	C -> A	CCA -> CAA	120	SNP (transversion)	Substitution	0.025
G	791	791	1	1	E -> G	791	A -> G	GAG -> GGG	120	SNP (transition)	Substitution	0.025
C	787	787	1	1	T -> P	787	A -> C	ACA -> CCA	120	SNP (transversion)	Substitution	0.025
A	785	785	1	1	T -> K	785	C -> A	ACA -> AAA	120	SNP (transversion)	Substitution	0.008
AGATAA	783	785	2	2	KT -> KDK	783	GAC -> AGATAA	AAG,ACA -> AAA,GAT,AAA	120	Insertion	Insertion	0.025
G	781	781	1	1	K -> E	781	A -> G	AAG -> GAG	120	SNP (transition)	Substitution	0.008
A	778	778	1	1	R -> S	778	C -> A	CGC -> AGC	120	SNP (transversion)	Substitution	0.025
C	775	775	1	1	K -> Q	775	A -> C	AAA -> CAA	120	SNP (transversion)	Substitution	0.033
C	766	766	1	1	Y -> H	766	T -> C	TAC -> CAC	120	SNP (transition)	Substitution	0.025
G	740	740	1	1	D -> G	740	A -> G	GAC -> GGC	120	SNP (transition)	Substitution	0.025
A	739	739	1	1	D -> N	739	G -> A	GAC -> AAC	120	SNP (transition)	Substitution	0.033
C	728	728	1	1	E -> A	728	A -> C	GAA -> GCA	120	SNP (transversion)	Substitution	0.033
A	702	702	1	1		702	G -> A	CCG -> CCA	120	SNP (transition)	None	0.008
G	684	684	1	1		684	A -> G	CAA -> CAG	120	SNP (transition)	None	0.125
T	681	681	1	1		681	C -> T	CGC -> CGT	120	SNP (transition)	None	0.125
T	664	664	1	1		664	C -> T	CTA -> TTA	120	SNP (transition)	None	0.008
C	591	591	1	1		591	T -> C	GCT -> GCC	120	SNP (transition)	None	0.025
T	568	568	1	1	R -> W	568	C -> T	CGG -> TGG	120	SNP (transition)	Substitution	0.342
T	558	558	1	1		558	C -> T	GAC -> GAT	120	SNP (transition)	None	0.008
T	546	546	1	1		546	C -> T	GAC -> GAT	120	SNP (transition)	None	0.025
A	537	537	1	1		537	G -> A	GAG -> GAA	120	SNP (transition)	None	0.025
A	528	528	1	1		528	C -> A	CGC -> CGA	120	SNP (transversion)	None	0.008
T	522	522	1	1		522	C -> T	GCC -> GCT	120	SNP (transition)	None	0.008
T	474	474	1	1		474	C -> T	GGC -> GGT	120	SNP (transition)	None	0.017
T	420	420	1	1		420	C -> T	GGC -> GGT	120	SNP (transition)	None	0.042
C	371	371	1	1	F -> S	371	T -> C	TTT -> TCT	120	SNP (transition)	Substitution	0.008
A	351	351	1	1		351	C -> A	GGC -> GGA	120	SNP (transversion)	None	0.008
G	318	318	1	1		318	A -> G	GTA -> GTG	120	SNP (transition)	None	0.033
T	300	300	1	1		300	C -> T	GGC -> GGT	120	SNP (transition)	None	0.008
T	261	261	1	1		261	C -> T	GGC -> GGT	120	SNP (transition)	None	0.05
C	174	174	1	1		174	A -> C	ACA -> ACC	120	SNP (transversion)	None	0.033
C	118	118	1	1		118	T -> C	TTG -> CTG	120	SNP (transition)	None	0.025
C	117	117	1	1		117	A -> C	TCA -> TCC	120	SNP (transversion)	None	0.125
CC	110	111	2	1	S -> T	110	GT -> CC	AGT -> ACC	120	Substitution	Substitution	0.292
G	108	108	1	1		108	A -> G	CAA -> CAG	120	SNP (transition)	None	0.292
C	102	102	1	1		102	G -> C	GCG -> GCC	120	SNP (transversion)	None	0.267
A	95	95	1	1	L -> H	95	T -> A	CTT -> CAT	120	SNP (transversion)	Substitution	0.267
C	95	95	1	1	L -> P	95	T -> C	CTT -> CCT	120	SNP (transition)	Substitution	0.025
G	93	93	1	1		93	A -> G	GCA -> GCG	120	SNP (transition)	None	0.267
T	86	86	1	1	A -> V	86	C -> T	GCG -> GTG	120	SNP (transition)	Substitution	0.008
AAA	83	85	3	1	GA -> ET	83	GGG -> AAA	GGG,GCG -> GAA,ACG	120	Substitution	Substitution	0.458
AACCCT	76	81	4	3	QA -> NP	76	CAAGCG -> AACCCT	CAA,GCG -> AAC,CCT	120	Substitution	Substitution	0.458
A	75	75	1	1		75	C -> A	GCC -> GCA	120	SNP (transversion)	None	0.458
T	75	75	1	1		75	C -> T	GCC -> GCT	120	SNP (transition)	None	0.008
G	72	72	1	1		72	T -> G	GCT -> GCG	120	SNP (transversion)	None	0.458
TCA	64	66	2	2	A -> S	64	GCT -> TCA	GCT -> TCA	120	Substitution	Substitution	0.458
A	63	63	1	1		63	G -> A	CCG -> CCA	120	SNP (transition)	None	0.025
C	60	60	1	1		60	T -> C	TTT -> TTC	120	SNP (transition)	None	0.458
C	57	57	1	1		57	T -> C	GCT -> GCC	120	SNP (transition)	None	0.433
CG	51	52	2	1	AT -> AA	51	AA -> CG	GCA,ACC -> GCC,GCC	120	Substitution	Substitution	0.425
TG	45	46	2	1	AI -> AV	45	CA -> TG	GCC,ATT -> GCT,GTT	120	Substitution	Substitution	0.425
T	44	44	1	1	A -> V	44	C -> T	GCC -> GTC	120	SNP (transition)	Substitution	0.008
C	39	39	1	1		39	G -> C	GCG -> GCC	120	SNP (transversion)	None	0.45
C	36	36	1	1		36	G -> C	ACG -> ACC	120	SNP (transversion)	None	0.025
T	36	36	1	1		36	G -> T	ACG -> ACT	120	SNP (transversion)	None	0.425
T	35	35	1	1	T -> M	35	C -> T	ACG -> ATG	120	SNP (transition)	Substitution	0.008
CC	30	31	2	1		30	TT -> CC	ACT,TTG -> ACC,CTG	120	Substitution	None	0.45
T	27	27	1	1		27	G -> T	CTG -> CTT	120	SNP (transversion)	None	0.45
A	23	23	1	1	P -> Q	23	C -> A	CCG -> CAG	120	SNP (transversion)	Substitution	0.025
C	21	21	1	1		21	T -> C	TTT -> TTC	120	SNP (transition)	None	0.425
TACA	15	18	4	1	HG -> HT	15	CGGT -> TACA	CAC,GGT -> CAT,ACA	120	Substitution	Substitution	0.425
GG	11	12	2	1	K -> R	11	AA -> GG	AAA -> AGG	120	Substitution	Substitution	0.425
GA	8	9	2	1	K -> R	8	AG -> GA	AAG -> AGA	120	Substitution	Substitution	0.425
C	6	6	1	1		6	T -> C	AAT -> AAC	120	SNP (transition)	None	0.425

[truncated: 25 more sheets: LolB, LprI, LptD, MafA1, MtrE, NGO0425, NGO0778, NGO1251, NGO1344, NGO1559, NGO1688, NGO1985, Ng-MIP, NspA, PilC1, PilN, PilQ, PldA, PorB, Slam2 …]
